# Supplementary material for: Prediction of Protein–Protein Interactions Between Alsin DH/PH and Rac1 and Resulting Protein Dynamics
Source: Front Mol Neurosci. 2022 Jan 20;14:772122. doi: 10.3389/fnmol.2021.772122 (PMC8811474; doi:10.3389/fnmol.2021.772122)
Supplement: Supplementary file 3 [file Data_Sheet_3.ZIP]

Archive with 1 entries (1 files):
- DH_PH.pdb
