# Supplementary material for: Prediction of Protein–Protein Interactions Between Alsin DH/PH and Rac1 and Resulting Protein Dynamics
Source: Front Mol Neurosci. 2022 Jan 20;14:772122. doi: 10.3389/fnmol.2021.772122 (PMC8811474; doi:10.3389/fnmol.2021.772122)
Supplement: Supplementary file 3 [file Data_Sheet_3.ZIP › DH_PH.pdb]

REMARK  99                                                                      
REMARK  99 MOE v2019.01 (Chemical Computing Group ULC) Thu Mar 11 10:52:12 2021 
HELIX    1   1 ASN      2  GLN     30  1               Generated by MOE   29
HELIX    2   2 LEU     32  LEU     38  1               Generated by MOE    7
HELIX    3   3 GLN     51  VAL     78  1               Generated by MOE   28
HELIX    4   4 HIS     89  LEU    115  1               Generated by MOE   27
HELIX    5   5 ASP    122  LEU    124  5               Generated by MOE    3
HELIX    6   6 GLN    132  ASP    139  1               Generated by MOE    8
HELIX    7   7 ILE    147  CYS    172  1               Generated by MOE   26
HELIX    8   8 PRO    178  THR    213  1               Generated by MOE   36
HELIX    9   9 PRO    305  ARG    324  1               Generated by MOE   20
SHEET    1       LEU   229  LEU   240                  Generated by MOE
SHEET    2       GLY   244  PHE   254                  Generated by MOE
SHEET    3       ALA   257  ALA   261                  Generated by MOE
SHEET    4       ALA   276  LEU   279                  Generated by MOE
SHEET    5       GLY   288  THR   292                  Generated by MOE
SHEET    6       GLN   297  ILE   301                  Generated by MOE
ATOM      1  N   LYS     1      37.761 -16.459  32.198  1.00  1.52           N  
ATOM      2  CA  LYS     1      36.569 -16.136  32.978  1.00  1.52           C  
ATOM      3  C   LYS     1      36.198 -14.665  32.824  1.00  1.52           C  
ATOM      4  O   LYS     1      36.869 -13.932  32.101  1.00  1.52           O  
ATOM      5  CB  LYS     1      36.793 -16.473  34.455  1.00  1.52           C  
ATOM      6  CG  LYS     1      36.939 -17.979  34.673  1.00  1.52           C  
ATOM      7  CD  LYS     1      37.219 -18.288  36.144  1.00  1.52           C  
ATOM      8  CE  LYS     1      37.279 -19.798  36.376  1.00  1.52           C  
ATOM      9  NZ  LYS     1      37.539 -20.080  37.812  1.00  1.52           N1+
ATOM     10  H1  LYS     1      37.594 -16.247  31.225  1.00  1.52           H  
ATOM     11  H2  LYS     1      37.972 -17.442  32.297  1.00  1.52           H  
ATOM     12  HA  LYS     1      35.743 -16.738  32.599  1.00  1.52           H  
ATOM     13  HB2 LYS     1      35.942 -16.113  35.033  1.00  1.52           H  
ATOM     14  HB3 LYS     1      37.701 -15.976  34.797  1.00  1.52           H  
ATOM     15  HG2 LYS     1      37.765 -18.350  34.066  1.00  1.52           H  
ATOM     16  HG3 LYS     1      36.016 -18.475  34.373  1.00  1.52           H  
ATOM     17  HD2 LYS     1      36.424 -17.863  36.757  1.00  1.52           H  
ATOM     18  HD3 LYS     1      38.173 -17.844  36.428  1.00  1.52           H  
ATOM     19  HE2 LYS     1      38.081 -20.225  35.773  1.00  1.52           H  
ATOM     20  HE3 LYS     1      36.329 -20.246  36.086  1.00  1.52           H  
ATOM     21  HZ1 LYS     1      37.577 -21.079  37.957  1.00  1.52           H  
ATOM     22  HZ2 LYS     1      36.796 -19.686  38.372  1.00  1.52           H  
ATOM     23  HZ3 LYS     1      38.420 -19.666  38.082  1.00  1.52           H  
ATOM     24  N   ASN     2      35.074 -14.257  33.560  1.00  0.99           N  
ATOM     25  CA  ASN     2      34.633 -12.926  33.194  1.00  0.99           C  
ATOM     26  C   ASN     2      35.601 -11.762  33.408  1.00  0.99           C  
ATOM     27  O   ASN     2      35.788 -10.943  32.511  1.00  0.99           O  
ATOM     28  CB  ASN     2      33.327 -12.672  33.953  1.00  0.99           C  
ATOM     29  CG  ASN     2      32.191 -13.523  33.396  1.00  0.99           C  
ATOM     30  ND2 ASN     2      31.194 -13.817  34.205  1.00  0.99           N  
ATOM     31  OD1 ASN     2      32.208 -13.919  32.239  1.00  0.99           O  
ATOM     32  H   ASN     2      34.585 -14.752  34.260  1.00  0.99           H  
ATOM     33  HA  ASN     2      34.529 -12.937  32.109  1.00  0.99           H  
ATOM     34  HB2 ASN     2      33.061 -11.619  33.860  1.00  0.99           H  
ATOM     35  HB3 ASN     2      33.473 -12.919  35.005  1.00  0.99           H  
ATOM     36 HD21 ASN     2      30.424 -14.380  33.873  1.00  0.99           H  
ATOM     37 HD22 ASN     2      31.200 -13.480  35.157  1.00  0.99           H  
ATOM     38  N   ILE     3      36.211 -11.746  34.653  1.00  0.70           N  
ATOM     39  CA  ILE     3      37.149 -10.661  34.937  1.00  0.70           C  
ATOM     40  C   ILE     3      38.350 -10.721  33.971  1.00  0.70           C  
ATOM     41  O   ILE     3      38.844  -9.683  33.536  1.00  0.70           O  
ATOM     42  CB  ILE     3      37.640 -10.722  36.401  1.00  0.70           C  
ATOM     43  CG1 ILE     3      36.482 -10.443  37.365  1.00  0.70           C  
ATOM     44  CG2 ILE     3      38.733  -9.678  36.639  1.00  0.70           C  
ATOM     45  CD1 ILE     3      36.874 -10.726  38.812  1.00  0.70           C  
ATOM     46  H   ILE     3      36.040 -12.429  35.345  1.00  0.70           H  
ATOM     47  HA  ILE     3      36.625  -9.716  34.791  1.00  0.70           H  
ATOM     48  HB  ILE     3      38.037 -11.721  36.581  1.00  0.70           H  
ATOM     49 HG12 ILE     3      35.638 -11.078  37.097  1.00  0.70           H  
ATOM     50 HG13 ILE     3      36.192  -9.396  37.276  1.00  0.70           H  
ATOM     51 HG21 ILE     3      38.330  -8.682  36.458  1.00  0.70           H  
ATOM     52 HG22 ILE     3      39.565  -9.862  35.960  1.00  0.70           H  
ATOM     53 HG23 ILE     3      39.083  -9.746  37.669  1.00  0.70           H  
ATOM     54 HD11 ILE     3      37.166 -11.771  38.911  1.00  0.70           H  
ATOM     55 HD12 ILE     3      36.025 -10.522  39.465  1.00  0.70           H  
ATOM     56 HD13 ILE     3      37.711 -10.087  39.093  1.00  0.70           H  
ATOM     57  N   MET     4      38.773 -11.897  33.663  1.00  0.71           N  
ATOM     58  CA  MET     4      39.890 -12.004  32.728  1.00  0.71           C  
ATOM     59  C   MET     4      39.509 -11.389  31.279  1.00  0.71           C  
ATOM     60  O   MET     4      40.310 -10.671  30.684  1.00  0.71           O  
ATOM     61  CB  MET     4      40.313 -13.468  32.579  1.00  0.71           C  
ATOM     62  CG  MET     4      40.954 -13.997  33.861  1.00  0.71           C  
ATOM     63  SD  MET     4      42.389 -13.009  34.341  1.00  0.71           S  
ATOM     64  CE  MET     4      43.494 -13.449  32.987  1.00  0.71           C  
ATOM     65  H   MET     4      38.371 -12.720  34.031  1.00  0.71           H  
ATOM     66  HA  MET     4      40.721 -11.426  33.132  1.00  0.71           H  
ATOM     67  HB2 MET     4      41.032 -13.548  31.764  1.00  0.71           H  
ATOM     68  HB3 MET     4      39.434 -14.069  32.348  1.00  0.71           H  
ATOM     69  HG2 MET     4      41.271 -15.027  33.699  1.00  0.71           H  
ATOM     70  HG3 MET     4      40.218 -13.966  34.664  1.00  0.71           H  
ATOM     71  HE1 MET     4      44.445 -12.930  33.111  1.00  0.71           H  
ATOM     72  HE2 MET     4      43.041 -13.158  32.039  1.00  0.71           H  
ATOM     73  HE3 MET     4      43.664 -14.526  32.992  1.00  0.71           H  
ATOM     74  N   GLY     5      38.298 -11.720  30.830  1.00  1.03           N  
ATOM     75  CA  GLY     5      37.749 -11.223  29.549  1.00  1.03           C  
ATOM     76  C   GLY     5      37.632  -9.702  29.630  1.00  1.03           C  
ATOM     77  O   GLY     5      37.907  -9.010  28.652  1.00  1.03           O  
ATOM     78  H   GLY     5      37.751 -12.323  31.388  1.00  1.03           H  
ATOM     79  HA2 GLY     5      36.765 -11.659  29.377  1.00  1.03           H  
ATOM     80  HA3 GLY     5      38.416 -11.498  28.732  1.00  1.03           H  
ATOM     81  N   TYR     6      37.228  -9.171  30.806  1.00  0.91           N  
ATOM     82  CA  TYR     6      37.114  -7.729  31.011  1.00  0.91           C  
ATOM     83  C   TYR     6      38.425  -7.048  30.850  1.00  0.91           C  
ATOM     84  O   TYR     6      38.505  -6.012  30.194  1.00  0.91           O  
ATOM     85  CB  TYR     6      36.542  -7.440  32.403  1.00  0.91           C  
ATOM     86  CG  TYR     6      35.111  -7.915  32.545  1.00  0.91           C  
ATOM     87  CD1 TYR     6      34.620  -8.322  33.787  1.00  0.91           C  
ATOM     88  CD2 TYR     6      34.267  -7.950  31.434  1.00  0.91           C  
ATOM     89  CE1 TYR     6      33.301  -8.759  33.917  1.00  0.91           C  
ATOM     90  CE2 TYR     6      32.948  -8.387  31.561  1.00  0.91           C  
ATOM     91  CZ  TYR     6      32.468  -8.790  32.803  1.00  0.91           C  
ATOM     92  OH  TYR     6      31.170  -9.220  32.929  1.00  0.91           O  
ATOM     93  H   TYR     6      37.006  -9.782  31.548  1.00  0.91           H  
ATOM     94  HA  TYR     6      36.438  -7.337  30.251  1.00  0.91           H  
ATOM     95  HB2 TYR     6      36.574  -6.365  32.579  1.00  0.91           H  
ATOM     96  HB3 TYR     6      37.156  -7.948  33.147  1.00  0.91           H  
ATOM     97  HD1 TYR     6      35.265  -8.298  34.653  1.00  0.91           H  
ATOM     98  HD2 TYR     6      34.637  -7.637  30.469  1.00  0.91           H  
ATOM     99  HE1 TYR     6      32.928  -9.073  34.881  1.00  0.91           H  
ATOM    100  HE2 TYR     6      32.301  -8.412  30.697  1.00  0.91           H  
ATOM    101  HH  TYR     6      30.804  -9.639  32.147  1.00  0.91           H  
ATOM    102  N   ILE     7      39.483  -7.650  31.460  1.00  0.99           N  
ATOM    103  CA  ILE     7      40.836  -7.107  31.389  1.00  0.99           C  
ATOM    104  C   ILE     7      41.301  -7.137  29.914  1.00  0.99           C  
ATOM    105  O   ILE     7      41.844  -6.152  29.419  1.00  0.99           O  
ATOM    106  CB  ILE     7      41.825  -7.897  32.274  1.00  0.99           C  
ATOM    107  CG1 ILE     7      41.476  -7.719  33.756  1.00  0.99           C  
ATOM    108  CG2 ILE     7      43.255  -7.401  32.048  1.00  0.99           C  
ATOM    109  CD1 ILE     7      42.239  -8.703  34.636  1.00  0.99           C  
ATOM    110  H   ILE     7      39.323  -8.483  31.965  1.00  0.99           H  
ATOM    111  HA  ILE     7      40.820  -6.084  31.765  1.00  0.99           H  
ATOM    112  HB  ILE     7      41.752  -8.950  32.002  1.00  0.99           H  
ATOM    113 HG12 ILE     7      40.406  -7.881  33.889  1.00  0.99           H  
ATOM    114 HG13 ILE     7      41.730  -6.703  34.059  1.00  0.99           H  
ATOM    115 HG21 ILE     7      43.322  -6.348  32.322  1.00  0.99           H  
ATOM    116 HG22 ILE     7      43.519  -7.521  30.997  1.00  0.99           H  
ATOM    117 HG23 ILE     7      43.942  -7.981  32.664  1.00  0.99           H  
ATOM    118 HD11 ILE     7      41.992  -9.722  34.340  1.00  0.99           H  
ATOM    119 HD12 ILE     7      41.960  -8.550  35.679  1.00  0.99           H  
ATOM    120 HD13 ILE     7      43.310  -8.540  34.518  1.00  0.99           H  
ATOM    121  N   ALA     8      41.033  -8.363  29.240  1.00  0.99           N  
ATOM    122  CA  ALA     8      41.623  -8.410  27.865  1.00  0.99           C  
ATOM    123  C   ALA     8      40.912  -7.132  27.187  1.00  0.99           C  
ATOM    124  O   ALA     8      41.575  -6.337  26.525  1.00  0.99           O  
ATOM    125  CB  ALA     8      41.316  -9.671  27.067  1.00  0.99           C  
ATOM    126  H   ALA     8      40.521  -9.139  29.572  1.00  0.99           H  
ATOM    127  HA  ALA     8      42.713  -8.406  27.892  1.00  0.99           H  
ATOM    128  HB1 ALA     8      40.236  -9.786  26.970  1.00  0.99           H  
ATOM    129  HB2 ALA     8      41.729 -10.537  27.584  1.00  0.99           H  
ATOM    130  HB3 ALA     8      41.763  -9.592  26.076  1.00  0.99           H  
ATOM    131  N   SER     9      39.666  -7.030  27.398  1.00  0.75           N  
ATOM    132  CA  SER     9      38.956  -5.996  26.648  1.00  0.75           C  
ATOM    133  C   SER     9      39.206  -4.590  26.997  1.00  0.75           C  
ATOM    134  O   SER     9      39.377  -3.756  26.111  1.00  0.75           O  
ATOM    135  CB  SER     9      37.464  -6.308  26.784  1.00  0.75           C  
ATOM    136  OG  SER     9      37.047  -6.116  28.127  1.00  0.75           O  
ATOM    137  H   SER     9      39.164  -7.598  28.030  1.00  0.75           H  
ATOM    138  HA  SER     9      39.343  -6.051  25.630  1.00  0.75           H  
ATOM    139  HB2 SER     9      37.284  -7.344  26.495  1.00  0.75           H  
ATOM    140  HB3 SER     9      36.896  -5.645  26.132  1.00  0.75           H  
ATOM    141  HG  SER     9      37.813  -5.833  28.631  1.00  0.75           H  
ATOM    142  N   LEU    10      39.247  -4.254  28.294  1.00  0.73           N  
ATOM    143  CA  LEU    10      39.353  -2.906  28.737  1.00  0.73           C  
ATOM    144  C   LEU    10      40.782  -2.536  28.282  1.00  0.73           C  
ATOM    145  O   LEU    10      41.031  -1.397  27.895  1.00  0.73           O  
ATOM    146  CB  LEU    10      39.217  -2.712  30.249  1.00  0.73           C  
ATOM    147  CG  LEU    10      40.372  -3.342  31.036  1.00  0.73           C  
ATOM    148  CD1 LEU    10      41.497  -2.326  31.225  1.00  0.73           C  
ATOM    149  CD2 LEU    10      39.888  -3.799  32.411  1.00  0.73           C  
ATOM    150  H   LEU    10      39.204  -4.980  28.961  1.00  0.73           H  
ATOM    151  HA  LEU    10      38.548  -2.292  28.333  1.00  0.73           H  
ATOM    152  HB2 LEU    10      38.283  -3.169  30.576  1.00  0.73           H  
ATOM    153  HB3 LEU    10      39.193  -1.643  30.462  1.00  0.73           H  
ATOM    154  HG  LEU    10      40.740  -4.199  30.473  1.00  0.73           H  
ATOM    155 HD11 LEU    10      41.124  -1.471  31.789  1.00  0.73           H  
ATOM    156 HD12 LEU    10      41.852  -1.992  30.250  1.00  0.73           H  
ATOM    157 HD13 LEU    10      42.318  -2.790  31.771  1.00  0.73           H  
ATOM    158 HD21 LEU    10      39.521  -2.939  32.971  1.00  0.73           H  
ATOM    159 HD22 LEU    10      40.714  -4.259  32.953  1.00  0.73           H  
ATOM    160 HD23 LEU    10      39.084  -4.525  32.290  1.00  0.73           H  
ATOM    161  N   HIS    11      41.746  -3.436  28.298  1.00  0.78           N  
ATOM    162  CA  HIS    11      43.056  -3.029  27.832  1.00  0.78           C  
ATOM    163  C   HIS    11      43.293  -3.025  26.357  1.00  0.78           C  
ATOM    164  O   HIS    11      44.149  -2.288  25.872  1.00  0.78           O  
ATOM    165  CB  HIS    11      44.077  -3.936  28.526  1.00  0.78           C  
ATOM    166  CG  HIS    11      45.499  -3.597  28.187  1.00  0.78           C  
ATOM    167  CD2 HIS    11      46.146  -4.086  27.073  1.00  0.78           C  
ATOM    168  ND1 HIS    11      46.398  -2.808  28.831  1.00  0.78           N  
ATOM    169  NE2 HIS    11      47.384  -3.609  27.049  1.00  0.78           N  
ATOM    170  CE1 HIS    11      47.562  -2.829  28.108  1.00  0.78           C  
ATOM    171  H   HIS    11      41.611  -4.363  28.608  1.00  0.78           H  
ATOM    172  HA  HIS    11      43.152  -1.974  28.090  1.00  0.78           H  
ATOM    173  HB2 HIS    11      43.886  -4.966  28.225  1.00  0.78           H  
ATOM    174  HB3 HIS    11      43.947  -3.842  29.604  1.00  0.78           H  
ATOM    175  HD2 HIS    11      45.715  -4.750  26.338  1.00  0.78           H  
ATOM    176  HE2 HIS    11      48.125  -3.821  26.292  1.00  0.78           H  
ATOM    177  HE1 HIS    11      48.411  -2.335  28.341  1.00  0.78           H  
ATOM    178  N   GLU    12      42.540  -3.837  25.621  1.00  0.78           N  
ATOM    179  CA  GLU    12      42.643  -3.748  24.127  1.00  0.78           C  
ATOM    180  C   GLU    12      42.231  -2.303  23.774  1.00  0.78           C  
ATOM    181  O   GLU    12      42.859  -1.673  22.926  1.00  0.78           O  
ATOM    182  CB  GLU    12      41.740  -4.745  23.396  1.00  0.78           C  
ATOM    183  CG  GLU    12      41.939  -4.674  21.881  1.00  0.78           C  
ATOM    184  CD  GLU    12      41.072  -5.707  21.168  1.00  0.78           C  
ATOM    185  OE1 GLU    12      41.107  -5.742  19.935  1.00  0.78           O  
ATOM    186  OE2 GLU    12      40.377  -6.457  21.863  1.00  0.78           O1-
ATOM    187  H   GLU    12      41.918  -4.490  26.023  1.00  0.78           H  
ATOM    188  HA  GLU    12      43.656  -3.995  23.810  1.00  0.78           H  
ATOM    189  HB2 GLU    12      40.700  -4.517  23.628  1.00  0.78           H  
ATOM    190  HB3 GLU    12      41.976  -5.753  23.737  1.00  0.78           H  
ATOM    191  HG2 GLU    12      42.987  -4.867  21.649  1.00  0.78           H  
ATOM    192  HG3 GLU    12      41.667  -3.678  21.532  1.00  0.78           H  
ATOM    193  N   LEU    13      41.172  -1.895  24.497  1.00  0.66           N  
ATOM    194  CA  LEU    13      40.537  -0.675  24.368  1.00  0.66           C  
ATOM    195  C   LEU    13      41.453   0.436  24.674  1.00  0.66           C  
ATOM    196  O   LEU    13      41.520   1.405  23.921  1.00  0.66           O  
ATOM    197  CB  LEU    13      39.316  -0.616  25.290  1.00  0.66           C  
ATOM    198  CG  LEU    13      38.324   0.483  24.894  1.00  0.66           C  
ATOM    199  CD1 LEU    13      36.988   0.268  25.602  1.00  0.66           C  
ATOM    200  CD2 LEU    13      38.871   1.855  25.286  1.00  0.66           C  
ATOM    201  H   LEU    13      40.846  -2.541  25.168  1.00  0.66           H  
ATOM    202  HA  LEU    13      40.211  -0.572  23.333  1.00  0.66           H  
ATOM    203  HB2 LEU    13      39.657  -0.427  26.308  1.00  0.66           H  
ATOM    204  HB3 LEU    13      38.804  -1.577  25.251  1.00  0.66           H  
ATOM    205  HG  LEU    13      38.180   0.439  23.814  1.00  0.66           H  
ATOM    206 HD11 LEU    13      37.137   0.313  26.681  1.00  0.66           H  
ATOM    207 HD12 LEU    13      36.586  -0.708  25.331  1.00  0.66           H  
ATOM    208 HD13 LEU    13      36.287   1.046  25.299  1.00  0.66           H  
ATOM    209 HD21 LEU    13      39.013   1.894  26.366  1.00  0.66           H  
ATOM    210 HD22 LEU    13      38.164   2.628  24.984  1.00  0.66           H  
ATOM    211 HD23 LEU    13      39.826   2.021  24.787  1.00  0.66           H  
ATOM    212  N   ALA    14      42.248   0.358  25.833  1.00  0.67           N  
ATOM    213  CA  ALA    14      43.111   1.368  26.238  1.00  0.67           C  
ATOM    214  C   ALA    14      44.208   1.608  25.130  1.00  0.67           C  
ATOM    215  O   ALA    14      44.467   2.750  24.756  1.00  0.67           O  
ATOM    216  CB  ALA    14      43.770   1.017  27.566  1.00  0.67           C  
ATOM    217  H   ALA    14      42.179  -0.464  26.376  1.00  0.67           H  
ATOM    218  HA  ALA    14      42.535   2.283  26.377  1.00  0.67           H  
ATOM    219  HB1 ALA    14      44.353   0.103  27.452  1.00  0.67           H  
ATOM    220  HB2 ALA    14      43.002   0.866  28.324  1.00  0.67           H  
ATOM    221  HB3 ALA    14      44.427   1.831  27.872  1.00  0.67           H  
ATOM    222  N   THR    15      44.752   0.437  24.704  1.00  0.76           N  
ATOM    223  CA  THR    15      46.001   0.191  23.859  1.00  0.76           C  
ATOM    224  C   THR    15      45.722   0.812  22.606  1.00  0.76           C  
ATOM    225  O   THR    15      46.517   1.616  22.125  1.00  0.76           O  
ATOM    226  CB  THR    15      46.325  -1.299  23.639  1.00  0.76           C  
ATOM    227  OG1 THR    15      46.571  -1.913  24.897  1.00  0.76           O  
ATOM    228  CG2 THR    15      47.560  -1.475  22.758  1.00  0.76           C  
ATOM    229  H   THR    15      44.220  -0.334  25.014  1.00  0.76           H  
ATOM    230  HA  THR    15      46.875   0.595  24.369  1.00  0.76           H  
ATOM    231  HB  THR    15      45.473  -1.763  23.141  1.00  0.76           H  
ATOM    232 HG21 THR    15      48.421  -1.016  23.244  1.00  0.76           H  
ATOM    233 HG22 THR    15      47.389  -0.997  21.793  1.00  0.76           H  
ATOM    234 HG23 THR    15      47.751  -2.538  22.608  1.00  0.76           H  
ATOM    235  HG1 THR    15      45.786  -1.793  25.437  1.00  0.76           H  
ATOM    236  N   THR    16      44.605   0.550  21.927  1.00  0.72           N  
ATOM    237  CA  THR    16      44.716   0.667  20.469  1.00  0.72           C  
ATOM    238  C   THR    16      44.742   2.060  19.906  1.00  0.72           C  
ATOM    239  O   THR    16      45.366   2.296  18.874  1.00  0.72           O  
ATOM    240  CB  THR    16      43.551  -0.124  19.844  1.00  0.72           C  
ATOM    241  OG1 THR    16      42.322   0.388  20.340  1.00  0.72           O  
ATOM    242  CG2 THR    16      43.639  -1.608  20.190  1.00  0.72           C  
ATOM    243  H   THR    16      43.740   0.294  22.326  1.00  0.72           H  
ATOM    244  HA  THR    16      45.696   0.265  20.212  1.00  0.72           H  
ATOM    245  HB  THR    16      43.607  -0.015  18.761  1.00  0.72           H  
ATOM    246 HG21 THR    16      43.584  -1.733  21.271  1.00  0.72           H  
ATOM    247 HG22 THR    16      44.584  -2.011  19.826  1.00  0.72           H  
ATOM    248 HG23 THR    16      42.812  -2.140  19.720  1.00  0.72           H  
ATOM    249  HG1 THR    16      42.317   0.260  21.291  1.00  0.72           H  
ATOM    250  N   GLU    17      44.050   3.015  20.605  1.00  0.63           N  
ATOM    251  CA  GLU    17      44.203   4.377  20.284  1.00  0.63           C  
ATOM    252  C   GLU    17      45.768   4.676  20.501  1.00  0.63           C  
ATOM    253  O   GLU    17      46.311   5.592  19.888  1.00  0.63           O  
ATOM    254  CB  GLU    17      43.363   5.313  21.158  1.00  0.63           C  
ATOM    255  CG  GLU    17      41.868   5.135  20.893  1.00  0.63           C  
ATOM    256  CD  GLU    17      41.042   6.062  21.778  1.00  0.63           C  
ATOM    257  OE1 GLU    17      39.813   6.035  21.661  1.00  0.63           O  
ATOM    258  OE2 GLU    17      41.647   6.796  22.568  1.00  0.63           O1-
ATOM    259  H   GLU    17      43.441   2.757  21.338  1.00  0.63           H  
ATOM    260  HA  GLU    17      43.859   4.563  19.267  1.00  0.63           H  
ATOM    261  HB2 GLU    17      43.641   6.344  20.941  1.00  0.63           H  
ATOM    262  HB3 GLU    17      43.565   5.095  22.207  1.00  0.63           H  
ATOM    263  HG2 GLU    17      41.590   4.102  21.101  1.00  0.63           H  
ATOM    264  HG3 GLU    17      41.662   5.363  19.847  1.00  0.63           H  
ATOM    265  N   ARG    18      46.538   3.880  21.395  1.00  0.67           N  
ATOM    266  CA  ARG    18      47.972   4.243  21.513  1.00  0.67           C  
ATOM    267  C   ARG    18      48.556   4.023  20.215  1.00  0.67           C  
ATOM    268  O   ARG    18      49.349   4.840  19.750  1.00  0.67           O  
ATOM    269  CB  ARG    18      48.707   3.411  22.567  1.00  0.67           C  
ATOM    270  CG  ARG    18      48.183   3.693  23.975  1.00  0.67           C  
ATOM    271  CD  ARG    18      48.955   2.880  25.013  1.00  0.67           C  
ATOM    272  NE  ARG    18      48.361   3.084  26.351  1.00  0.67           N  
ATOM    273  CZ  ARG    18      48.807   2.458  27.425  1.00  0.67           C  
ATOM    274  NH1 ARG    18      48.249   2.668  28.600  1.00  0.67           N  
ATOM    275  NH2 ARG    18      49.815   1.618  27.320  1.00  0.67           N1+
ATOM    276  H   ARG    18      46.187   3.123  21.923  1.00  0.67           H  
ATOM    277  HA  ARG    18      48.061   5.280  21.835  1.00  0.67           H  
ATOM    278  HB2 ARG    18      49.769   3.653  22.530  1.00  0.67           H  
ATOM    279  HB3 ARG    18      48.567   2.353  22.343  1.00  0.67           H  
ATOM    280  HG2 ARG    18      47.128   3.425  24.024  1.00  0.67           H  
ATOM    281  HG3 ARG    18      48.299   4.754  24.194  1.00  0.67           H  
ATOM    282  HD2 ARG    18      49.996   3.204  25.026  1.00  0.67           H  
ATOM    283  HD3 ARG    18      48.907   1.823  24.753  1.00  0.67           H  
ATOM    284  HE  ARG    18      47.586   3.725  26.447  1.00  0.67           H  
ATOM    285 HH11 ARG    18      48.595   2.185  29.417  1.00  0.67           H  
ATOM    286 HH12 ARG    18      47.475   3.312  28.684  1.00  0.67           H  
ATOM    287 HH21 ARG    18      50.159   1.137  28.139  1.00  0.67           H  
ATOM    288 HH22 ARG    18      50.245   1.455  26.421  1.00  0.67           H  
ATOM    289  N   ARG    19      48.228   2.901  19.482  1.00  0.79           N  
ATOM    290  CA  ARG    19      48.631   2.619  18.184  1.00  0.79           C  
ATOM    291  C   ARG    19      48.177   3.597  17.132  1.00  0.79           C  
ATOM    292  O   ARG    19      48.957   3.964  16.255  1.00  0.79           O  
ATOM    293  CB  ARG    19      48.140   1.211  17.838  1.00  0.79           C  
ATOM    294  CG  ARG    19      48.604   0.778  16.446  1.00  0.79           C  
ATOM    295  CD  ARG    19      48.027  -0.590  16.085  1.00  0.79           C  
ATOM    296  NE  ARG    19      46.553  -0.505  16.003  1.00  0.79           N  
ATOM    297  CZ  ARG    19      45.931  -0.077  14.920  1.00  0.79           C  
ATOM    298  NH1 ARG    19      44.614  -0.016  14.887  1.00  0.79           N  
ATOM    299  NH2 ARG    19      46.629   0.292  13.867  1.00  0.79           N1+
ATOM    300  H   ARG    19      47.647   2.260  19.956  1.00  0.79           H  
ATOM    301  HA  ARG    19      49.718   2.699  18.171  1.00  0.79           H  
ATOM    302  HB2 ARG    19      47.050   1.199  17.867  1.00  0.79           H  
ATOM    303  HB3 ARG    19      48.531   0.509  18.575  1.00  0.79           H  
ATOM    304  HG2 ARG    19      49.692   0.722  16.433  1.00  0.79           H  
ATOM    305  HG3 ARG    19      48.269   1.512  15.713  1.00  0.79           H  
ATOM    306  HD2 ARG    19      48.306  -1.314  16.851  1.00  0.79           H  
ATOM    307  HD3 ARG    19      48.425  -0.908  15.122  1.00  0.79           H  
ATOM    308  HE  ARG    19      46.003  -0.784  16.803  1.00  0.79           H  
ATOM    309 HH11 ARG    19      44.144   0.313  14.056  1.00  0.79           H  
ATOM    310 HH12 ARG    19      44.075  -0.298  15.693  1.00  0.79           H  
ATOM    311 HH21 ARG    19      46.156   0.621  13.037  1.00  0.79           H  
ATOM    312 HH22 ARG    19      47.638   0.247  13.889  1.00  0.79           H  
ATOM    313  N   PHE    20      46.872   4.058  17.200  1.00  0.68           N  
ATOM    314  CA  PHE    20      46.364   4.962  16.159  1.00  0.68           C  
ATOM    315  C   PHE    20      47.216   6.165  16.346  1.00  0.68           C  
ATOM    316  O   PHE    20      47.617   6.793  15.369  1.00  0.68           O  
ATOM    317  CB  PHE    20      44.886   5.341  16.302  1.00  0.68           C  
ATOM    318  CG  PHE    20      43.968   4.216  15.882  1.00  0.68           C  
ATOM    319  CD1 PHE    20      43.302   3.455  16.840  1.00  0.68           C  
ATOM    320  CD2 PHE    20      43.781   3.931  14.531  1.00  0.68           C  
ATOM    321  CE1 PHE    20      42.456   2.418  16.451  1.00  0.68           C  
ATOM    322  CE2 PHE    20      42.935   2.894  14.141  1.00  0.68           C  
ATOM    323  CZ  PHE    20      42.273   2.139  15.101  1.00  0.68           C  
ATOM    324  H   PHE    20      46.276   3.791  17.940  1.00  0.68           H  
ATOM    325  HA  PHE    20      46.412   4.494  15.176  1.00  0.68           H  
ATOM    326  HB2 PHE    20      44.684   6.211  15.677  1.00  0.68           H  
ATOM    327  HB3 PHE    20      44.686   5.588  17.345  1.00  0.68           H  
ATOM    328  HD1 PHE    20      43.442   3.670  17.889  1.00  0.68           H  
ATOM    329  HD2 PHE    20      44.294   4.516  13.782  1.00  0.68           H  
ATOM    330  HE1 PHE    20      41.942   1.831  17.198  1.00  0.68           H  
ATOM    331  HE2 PHE    20      42.794   2.677  13.092  1.00  0.68           H  
ATOM    332  HZ  PHE    20      41.617   1.336  14.799  1.00  0.68           H  
ATOM    333  N   TYR    21      47.536   6.536  17.598  1.00  0.81           N  
ATOM    334  CA  TYR    21      48.353   7.799  17.781  1.00  0.81           C  
ATOM    335  C   TYR    21      49.773   7.644  17.189  1.00  0.81           C  
ATOM    336  O   TYR    21      50.190   8.458  16.368  1.00  0.81           O  
ATOM    337  CB  TYR    21      48.444   8.158  19.268  1.00  0.81           C  
ATOM    338  CG  TYR    21      49.202   9.450  19.501  1.00  0.81           C  
ATOM    339  CD1 TYR    21      48.525  10.670  19.534  1.00  0.81           C  
ATOM    340  CD2 TYR    21      50.585   9.431  19.685  1.00  0.81           C  
ATOM    341  CE1 TYR    21      49.224  11.860  19.749  1.00  0.81           C  
ATOM    342  CE2 TYR    21      51.286  10.619  19.899  1.00  0.81           C  
ATOM    343  CZ  TYR    21      50.603  11.830  19.931  1.00  0.81           C  
ATOM    344  OH  TYR    21      51.292  13.000  20.142  1.00  0.81           O  
ATOM    345  H   TYR    21      47.263   6.019  18.394  1.00  0.81           H  
ATOM    346  HA  TYR    21      47.849   8.603  17.245  1.00  0.81           H  
ATOM    347  HB2 TYR    21      48.956   7.351  19.793  1.00  0.81           H  
ATOM    348  HB3 TYR    21      47.435   8.267  19.665  1.00  0.81           H  
ATOM    349  HD1 TYR    21      47.455  10.694  19.392  1.00  0.81           H  
ATOM    350  HD2 TYR    21      51.117   8.491  19.662  1.00  0.81           H  
ATOM    351  HE1 TYR    21      48.695  12.801  19.774  1.00  0.81           H  
ATOM    352  HE2 TYR    21      52.357  10.598  20.039  1.00  0.81           H  
ATOM    353  HH  TYR    21      50.751  13.793  20.151  1.00  0.81           H  
ATOM    354  N   SER    22      50.496   6.639  17.574  1.00  0.88           N  
ATOM    355  CA  SER    22      51.955   6.505  17.361  1.00  0.88           C  
ATOM    356  C   SER    22      52.028   6.616  15.826  1.00  0.88           C  
ATOM    357  O   SER    22      52.977   7.187  15.293  1.00  0.88           O  
ATOM    358  CB  SER    22      52.572   5.181  17.816  1.00  0.88           C  
ATOM    359  OG  SER    22      52.040   4.108  17.053  1.00  0.88           O  
ATOM    360  H   SER    22      50.008   5.920  18.042  1.00  0.88           H  
ATOM    361  HA  SER    22      52.514   7.239  17.941  1.00  0.88           H  
ATOM    362  HB2 SER    22      52.346   5.021  18.870  1.00  0.88           H  
ATOM    363  HB3 SER    22      53.653   5.220  17.678  1.00  0.88           H  
ATOM    364  HG  SER    22      51.413   4.479  16.428  1.00  0.88           H  
ATOM    365  N   LYS    23      51.034   6.084  15.128  1.00  0.85           N  
ATOM    366  CA  LYS    23      51.153   6.056  13.711  1.00  0.85           C  
ATOM    367  C   LYS    23      50.498   7.084  12.860  1.00  0.85           C  
ATOM    368  O   LYS    23      51.068   7.509  11.858  1.00  0.85           O  
ATOM    369  CB  LYS    23      50.673   4.657  13.312  1.00  0.85           C  
ATOM    370  CG  LYS    23      51.683   3.581  13.714  1.00  0.85           C  
ATOM    371  CD  LYS    23      52.975   3.724  12.910  1.00  0.85           C  
ATOM    372  CE  LYS    23      53.997   2.671  13.339  1.00  0.85           C  
ATOM    373  NZ  LYS    23      55.251   2.833  12.557  1.00  0.85           N1+
ATOM    374  H   LYS    23      50.223   5.713  15.551  1.00  0.85           H  
ATOM    375  HA  LYS    23      52.194   6.307  13.508  1.00  0.85           H  
ATOM    376  HB2 LYS    23      50.533   4.625  12.231  1.00  0.85           H  
ATOM    377  HB3 LYS    23      49.723   4.454  13.807  1.00  0.85           H  
ATOM    378  HG2 LYS    23      51.252   2.598  13.526  1.00  0.85           H  
ATOM    379  HG3 LYS    23      51.909   3.682  14.775  1.00  0.85           H  
ATOM    380  HD2 LYS    23      53.392   4.717  13.077  1.00  0.85           H  
ATOM    381  HD3 LYS    23      52.753   3.597  11.850  1.00  0.85           H  
ATOM    382  HE2 LYS    23      53.587   1.677  13.162  1.00  0.85           H  
ATOM    383  HE3 LYS    23      54.215   2.791  14.400  1.00  0.85           H  
ATOM    384  HZ1 LYS    23      55.921   2.134  12.846  1.00  0.85           H  
ATOM    385  HZ2 LYS    23      55.633   3.754  12.720  1.00  0.85           H  
ATOM    386  HZ3 LYS    23      55.051   2.721  11.573  1.00  0.85           H  
ATOM    387  N   LEU    24      49.367   7.460  13.252  1.00  0.84           N  
ATOM    388  CA  LEU    24      48.699   8.602  12.575  1.00  0.84           C  
ATOM    389  C   LEU    24      49.601   9.917  12.883  1.00  0.84           C  
ATOM    390  O   LEU    24      49.787  10.757  12.005  1.00  0.84           O  
ATOM    391  CB  LEU    24      47.266   8.820  13.070  1.00  0.84           C  
ATOM    392  CG  LEU    24      46.529   9.915  12.291  1.00  0.84           C  
ATOM    393  CD1 LEU    24      46.485   9.567  10.805  1.00  0.84           C  
ATOM    394  CD2 LEU    24      45.096  10.056  12.804  1.00  0.84           C  
ATOM    395  H   LEU    24      48.912   7.012  14.004  1.00  0.84           H  
ATOM    396  HA  LEU    24      48.623   8.399  11.507  1.00  0.84           H  
ATOM    397  HB2 LEU    24      47.300   9.104  14.122  1.00  0.84           H  
ATOM    398  HB3 LEU    24      46.715   7.886  12.964  1.00  0.84           H  
ATOM    399  HG  LEU    24      47.065  10.853  12.434  1.00  0.84           H  
ATOM    400 HD11 LEU    24      45.948   8.628  10.667  1.00  0.84           H  
ATOM    401 HD12 LEU    24      47.502   9.463  10.426  1.00  0.84           H  
ATOM    402 HD13 LEU    24      45.974  10.361  10.261  1.00  0.84           H  
ATOM    403 HD21 LEU    24      44.564   9.116  12.659  1.00  0.84           H  
ATOM    404 HD22 LEU    24      44.589  10.849  12.253  1.00  0.84           H  
ATOM    405 HD23 LEU    24      45.113  10.304  13.865  1.00  0.84           H  
ATOM    406  N   SER    25      50.051   9.908  14.121  1.00  0.82           N  
ATOM    407  CA  SER    25      50.979  10.999  14.470  1.00  0.82           C  
ATOM    408  C   SER    25      52.329  10.984  13.759  1.00  0.82           C  
ATOM    409  O   SER    25      52.861  12.040  13.423  1.00  0.82           O  
ATOM    410  CB  SER    25      51.189  10.963  15.985  1.00  0.82           C  
ATOM    411  OG  SER    25      49.976  11.275  16.652  1.00  0.82           O  
ATOM    412  H   SER    25      49.815   9.237  14.806  1.00  0.82           H  
ATOM    413  HA  SER    25      50.511  11.922  14.127  1.00  0.82           H  
ATOM    414  HB2 SER    25      51.950  11.692  16.261  1.00  0.82           H  
ATOM    415  HB3 SER    25      51.517   9.966  16.280  1.00  0.82           H  
ATOM    416  HG  SER    25      50.147  11.242  17.596  1.00  0.82           H  
ATOM    417  N   ASP    26      52.924   9.778  13.500  1.00  0.84           N  
ATOM    418  CA  ASP    26      54.202   9.672  12.799  1.00  0.84           C  
ATOM    419  C   ASP    26      54.061  10.282  11.400  1.00  0.84           C  
ATOM    420  O   ASP    26      54.962  10.978  10.937  1.00  0.84           O  
ATOM    421  CB  ASP    26      54.662   8.215  12.693  1.00  0.84           C  
ATOM    422  CG  ASP    26      55.116   7.676  14.046  1.00  0.84           C  
ATOM    423  OD1 ASP    26      55.187   6.451  14.190  1.00  0.84           O  
ATOM    424  OD2 ASP    26      55.380   8.888  14.923  1.00  0.84           O1-
ATOM    425  H   ASP    26      52.468   8.955  13.797  1.00  0.84           H  
ATOM    426  HA  ASP    26      54.956  10.216  13.368  1.00  0.84           H  
ATOM    427  HB2 ASP    26      55.493   8.156  11.990  1.00  0.84           H  
ATOM    428  HB3 ASP    26      53.834   7.607  12.329  1.00  0.84           H  
ATOM    429  N   ILE    27      52.936  10.050  10.690  1.00  0.81           N  
ATOM    430  CA  ILE    27      52.674  10.564   9.425  1.00  0.81           C  
ATOM    431  C   ILE    27      52.660  12.087   9.450  1.00  0.81           C  
ATOM    432  O   ILE    27      53.274  12.723   8.596  1.00  0.81           O  
ATOM    433  CB  ILE    27      51.330  10.028   8.884  1.00  0.81           C  
ATOM    434  CG1 ILE    27      51.395   8.508   8.700  1.00  0.81           C  
ATOM    435  CG2 ILE    27      51.009  10.668   7.531  1.00  0.81           C  
ATOM    436  CD1 ILE    27      52.492   8.106   7.720  1.00  0.81           C  
ATOM    437  H   ILE    27      52.264   9.472  11.124  1.00  0.81           H  
ATOM    438  HA  ILE    27      53.472  10.237   8.759  1.00  0.81           H  
ATOM    439  HB  ILE    27      50.553  10.279   9.607  1.00  0.81           H  
ATOM    440 HG12 ILE    27      50.436   8.157   8.320  1.00  0.81           H  
ATOM    441 HG13 ILE    27      51.596   8.043   9.665  1.00  0.81           H  
ATOM    442 HG21 ILE    27      51.790  10.413   6.814  1.00  0.81           H  
ATOM    443 HG22 ILE    27      50.959  11.751   7.644  1.00  0.81           H  
ATOM    444 HG23 ILE    27      50.050  10.296   7.171  1.00  0.81           H  
ATOM    445 HD11 ILE    27      52.300   8.566   6.751  1.00  0.81           H  
ATOM    446 HD12 ILE    27      52.503   7.021   7.612  1.00  0.81           H  
ATOM    447 HD13 ILE    27      53.458   8.443   8.097  1.00  0.81           H  
ATOM    448  N   LYS    28      51.995  12.604  10.391  1.00  0.84           N  
ATOM    449  CA  LYS    28      51.913  14.062  10.487  1.00  0.84           C  
ATOM    450  C   LYS    28      53.159  14.713  10.759  1.00  0.84           C  
ATOM    451  O   LYS    28      53.453  15.752  10.172  1.00  0.84           O  
ATOM    452  CB  LYS    28      50.885  14.418  11.565  1.00  0.84           C  
ATOM    453  CG  LYS    28      50.426  15.872  11.447  1.00  0.84           C  
ATOM    454  CD  LYS    28      51.409  16.808  12.150  1.00  0.84           C  
ATOM    455  CE  LYS    28      51.039  18.269  11.896  1.00  0.84           C  
ATOM    456  NZ  LYS    28      51.983  19.164  12.615  1.00  0.84           N1+
ATOM    457  H   LYS    28      51.532  12.050  11.064  1.00  0.84           H  
ATOM    458  HA  LYS    28      51.611  14.428   9.506  1.00  0.84           H  
ATOM    459  HB2 LYS    28      51.335  14.268  12.546  1.00  0.84           H  
ATOM    460  HB3 LYS    28      50.020  13.764  11.458  1.00  0.84           H  
ATOM    461  HG2 LYS    28      49.443  15.975  11.906  1.00  0.84           H  
ATOM    462  HG3 LYS    28      50.365  16.143  10.393  1.00  0.84           H  
ATOM    463  HD2 LYS    28      52.414  16.622  11.771  1.00  0.84           H  
ATOM    464  HD3 LYS    28      51.384  16.614  13.222  1.00  0.84           H  
ATOM    465  HE2 LYS    28      50.025  18.452  12.253  1.00  0.84           H  
ATOM    466  HE3 LYS    28      51.091  18.474  10.827  1.00  0.84           H  
ATOM    467  HZ1 LYS    28      51.732  20.127  12.442  1.00  0.84           H  
ATOM    468  HZ2 LYS    28      52.923  18.997  12.285  1.00  0.84           H  
ATOM    469  HZ3 LYS    28      51.936  18.977  13.606  1.00  0.84           H  
ATOM    470  N   SER    29      53.883  14.019  11.694  1.00  0.90           N  
ATOM    471  CA  SER    29      55.119  14.585  12.017  1.00  0.90           C  
ATOM    472  C   SER    29      56.110  14.614  10.855  1.00  0.90           C  
ATOM    473  O   SER    29      56.828  15.596  10.682  1.00  0.90           O  
ATOM    474  CB  SER    29      55.722  13.816  13.194  1.00  0.90           C  
ATOM    475  OG  SER    29      56.018  12.483  12.804  1.00  0.90           O  
ATOM    476  H   SER    29      53.606  13.182  12.137  1.00  0.90           H  
ATOM    477  HA  SER    29      54.933  15.627  12.278  1.00  0.90           H  
ATOM    478  HB2 SER    29      55.009  13.801  14.018  1.00  0.90           H  
ATOM    479  HB3 SER    29      56.639  14.310  13.516  1.00  0.90           H  
ATOM    480  HG  SER    29      55.196  12.072  12.527  1.00  0.90           H  
ATOM    481  N   GLN    30      56.161  13.560  10.045  1.00  0.91           N  
ATOM    482  CA  GLN    30      57.065  13.456   8.889  1.00  0.91           C  
ATOM    483  C   GLN    30      56.603  14.160   7.515  1.00  0.91           C  
ATOM    484  O   GLN    30      57.424  14.376   6.627  1.00  0.91           O  
ATOM    485  CB  GLN    30      57.315  11.964   8.656  1.00  0.91           C  
ATOM    486  CG  GLN    30      58.142  11.350   9.786  1.00  0.91           C  
ATOM    487  CD  GLN    30      58.294   9.844   9.598  1.00  0.91           C  
ATOM    488  NE2 GLN    30      59.509   9.339   9.631  1.00  0.91           N  
ATOM    489  OE1 GLN    30      57.317   9.131   9.422  1.00  0.91           O  
ATOM    490  H   GLN    30      55.548  12.813  10.247  1.00  0.91           H  
ATOM    491  HA  GLN    30      57.958  14.022   9.154  1.00  0.91           H  
ATOM    492  HB2 GLN    30      57.852  11.838   7.716  1.00  0.91           H  
ATOM    493  HB3 GLN    30      56.356  11.449   8.599  1.00  0.91           H  
ATOM    494  HG2 GLN    30      57.644  11.542  10.737  1.00  0.91           H  
ATOM    495  HG3 GLN    30      59.130  11.809   9.794  1.00  0.91           H  
ATOM    496 HE21 GLN    30      59.647   8.346   9.510  1.00  0.91           H  
ATOM    497 HE22 GLN    30      60.304   9.945   9.778  1.00  0.91           H  
ATOM    498  N   ILE    31      55.353  14.456   7.468  1.00  0.92           N  
ATOM    499  CA  ILE    31      54.853  15.171   6.226  1.00  0.92           C  
ATOM    500  C   ILE    31      54.441  16.699   6.278  1.00  0.92           C  
ATOM    501  O   ILE    31      55.146  17.546   5.734  1.00  0.92           O  
ATOM    502  CB  ILE    31      53.670  14.318   5.717  1.00  0.92           C  
ATOM    503  CG1 ILE    31      54.164  12.946   5.246  1.00  0.92           C  
ATOM    504  CG2 ILE    31      52.978  15.015   4.543  1.00  0.92           C  
ATOM    505  CD1 ILE    31      53.004  11.999   4.957  1.00  0.92           C  
ATOM    506  H   ILE    31      54.717  14.245   8.192  1.00  0.92           H  
ATOM    507  HA  ILE    31      55.724  15.244   5.574  1.00  0.92           H  
ATOM    508  HB  ILE    31      52.967  14.194   6.540  1.00  0.92           H  
ATOM    509 HG12 ILE    31      54.791  12.510   6.024  1.00  0.92           H  
ATOM    510 HG13 ILE    31      54.750  13.075   4.336  1.00  0.92           H  
ATOM    511 HG21 ILE    31      53.686  15.136   3.723  1.00  0.92           H  
ATOM    512 HG22 ILE    31      52.620  15.994   4.861  1.00  0.92           H  
ATOM    513 HG23 ILE    31      52.134  14.411   4.208  1.00  0.92           H  
ATOM    514 HD11 ILE    31      52.411  11.864   5.862  1.00  0.92           H  
ATOM    515 HD12 ILE    31      53.395  11.035   4.631  1.00  0.92           H  
ATOM    516 HD13 ILE    31      52.377  12.421   4.172  1.00  0.92           H  
ATOM    517  N   LEU    32      53.270  17.054   6.959  1.00  0.95           N  
ATOM    518  CA  LEU    32      52.858  18.356   7.274  1.00  0.95           C  
ATOM    519  C   LEU    32      53.852  19.133   8.226  1.00  0.95           C  
ATOM    520  O   LEU    32      53.993  20.349   8.111  1.00  0.95           O  
ATOM    521  CB  LEU    32      51.468  18.287   7.912  1.00  0.95           C  
ATOM    522  CG  LEU    32      50.824  19.668   8.085  1.00  0.95           C  
ATOM    523  CD1 LEU    32      50.624  20.330   6.724  1.00  0.95           C  
ATOM    524  CD2 LEU    32      49.465  19.535   8.770  1.00  0.95           C  
ATOM    525  H   LEU    32      52.705  16.291   7.229  1.00  0.95           H  
ATOM    526  HA  LEU    32      52.840  18.922   6.343  1.00  0.95           H  
ATOM    527  HB2 LEU    32      51.558  17.819   8.892  1.00  0.95           H  
ATOM    528  HB3 LEU    32      50.823  17.679   7.277  1.00  0.95           H  
ATOM    529  HG  LEU    32      51.486  20.279   8.698  1.00  0.95           H  
ATOM    530 HD11 LEU    32      49.961  19.715   6.115  1.00  0.95           H  
ATOM    531 HD12 LEU    32      51.587  20.431   6.224  1.00  0.95           H  
ATOM    532 HD13 LEU    32      50.181  21.316   6.861  1.00  0.95           H  
ATOM    533 HD21 LEU    32      48.806  18.924   8.154  1.00  0.95           H  
ATOM    534 HD22 LEU    32      49.026  20.524   8.901  1.00  0.95           H  
ATOM    535 HD23 LEU    32      49.594  19.063   9.744  1.00  0.95           H  
ATOM    536  N   ARG    33      54.573  18.422   9.195  1.00  1.02           N  
ATOM    537  CA  ARG    33      55.580  19.058  10.159  1.00  1.02           C  
ATOM    538  C   ARG    33      56.850  19.609   9.311  1.00  1.02           C  
ATOM    539  O   ARG    33      57.216  20.776   9.437  1.00  1.02           O  
ATOM    540  CB  ARG    33      56.049  18.056  11.216  1.00  1.02           C  
ATOM    541  CG  ARG    33      56.928  18.723  12.275  1.00  1.02           C  
ATOM    542  CD  ARG    33      57.554  17.677  13.196  1.00  1.02           C  
ATOM    543  NE  ARG    33      58.508  16.845  12.433  1.00  1.02           N  
ATOM    544  CZ  ARG    33      59.066  15.762  12.944  1.00  1.02           C  
ATOM    545  NH1 ARG    33      59.912  15.048  12.229  1.00  1.02           N  
ATOM    546  NH2 ARG    33      58.776  15.395  14.174  1.00  1.02           N1+
ATOM    547  H   ARG    33      54.410  17.449   9.241  1.00  1.02           H  
ATOM    548  HA  ARG    33      55.093  19.883  10.679  1.00  1.02           H  
ATOM    549  HB2 ARG    33      56.621  17.268  10.727  1.00  1.02           H  
ATOM    550  HB3 ARG    33      55.176  17.622  11.703  1.00  1.02           H  
ATOM    551  HG2 ARG    33      56.318  19.403  12.869  1.00  1.02           H  
ATOM    552  HG3 ARG    33      57.721  19.284  11.780  1.00  1.02           H  
ATOM    553  HD2 ARG    33      56.770  17.042  13.609  1.00  1.02           H  
ATOM    554  HD3 ARG    33      58.080  18.179  14.008  1.00  1.02           H  
ATOM    555  HE  ARG    33      58.742  17.114  11.488  1.00  1.02           H  
ATOM    556 HH11 ARG    33      60.336  14.221  12.625  1.00  1.02           H  
ATOM    557 HH12 ARG    33      60.136  15.327  11.285  1.00  1.02           H  
ATOM    558 HH21 ARG    33      59.201  14.568  14.568  1.00  1.02           H  
ATOM    559 HH22 ARG    33      58.128  15.940  14.724  1.00  1.02           H  
ATOM    560  N   PRO    34      57.411  18.780   8.536  1.00  1.05           N  
ATOM    561  CA  PRO    34      58.471  19.156   7.592  1.00  1.05           C  
ATOM    562  C   PRO    34      57.965  20.213   6.576  1.00  1.05           C  
ATOM    563  O   PRO    34      58.657  21.194   6.312  1.00  1.05           O  
ATOM    564  CB  PRO    34      58.831  17.844   6.892  1.00  1.05           C  
ATOM    565  CG  PRO    34      58.672  16.769   7.945  1.00  1.05           C  
ATOM    566  CD  PRO    34      59.183  17.365   9.246  1.00  1.05           C  
ATOM    567  HA  PRO    34      59.328  19.612   8.087  1.00  1.05           H  
ATOM    568  HB2 PRO    34      59.859  17.874   6.530  1.00  1.05           H  
ATOM    569  HB3 PRO    34      58.157  17.661   6.055  1.00  1.05           H  
ATOM    570  HG2 PRO    34      59.258  15.889   7.677  1.00  1.05           H  
ATOM    571  HG3 PRO    34      57.623  16.491   8.044  1.00  1.05           H  
ATOM    572  HD2 PRO    34      59.030  16.787  10.157  1.00  1.05           H  
ATOM    573  HD3 PRO    34      60.190  17.783   9.246  1.00  1.05           H  
ATOM    574  N   LEU    35      56.730  20.037   5.983  1.00  1.15           N  
ATOM    575  CA  LEU    35      56.408  21.029   4.997  1.00  1.15           C  
ATOM    576  C   LEU    35      56.216  22.412   5.413  1.00  1.15           C  
ATOM    577  O   LEU    35      56.775  23.322   4.805  1.00  1.15           O  
ATOM    578  CB  LEU    35      55.153  20.515   4.287  1.00  1.15           C  
ATOM    579  CG  LEU    35      55.431  19.305   3.388  1.00  1.15           C  
ATOM    580  CD1 LEU    35      54.119  18.721   2.870  1.00  1.15           C  
ATOM    581  CD2 LEU    35      56.289  19.720   2.194  1.00  1.15           C  
ATOM    582  H   LEU    35      56.079  19.320   6.176  1.00  1.15           H  
ATOM    583  HA  LEU    35      57.298  21.124   4.375  1.00  1.15           H  
ATOM    584  HB2 LEU    35      54.747  21.319   3.673  1.00  1.15           H  
ATOM    585  HB3 LEU    35      54.420  20.227   5.041  1.00  1.15           H  
ATOM    586  HG  LEU    35      55.960  18.556   3.978  1.00  1.15           H  
ATOM    587 HD11 LEU    35      53.594  19.473   2.281  1.00  1.15           H  
ATOM    588 HD12 LEU    35      53.497  18.420   3.713  1.00  1.15           H  
ATOM    589 HD13 LEU    35      54.329  17.852   2.246  1.00  1.15           H  
ATOM    590 HD21 LEU    35      55.757  20.469   1.607  1.00  1.15           H  
ATOM    591 HD22 LEU    35      56.493  18.848   1.572  1.00  1.15           H  
ATOM    592 HD23 LEU    35      57.230  20.139   2.551  1.00  1.15           H  
ATOM    593  N   LEU    36      55.482  22.662   6.396  1.00  0.98           N  
ATOM    594  CA  LEU    36      55.178  24.040   6.835  1.00  0.98           C  
ATOM    595  C   LEU    36      56.437  24.756   7.434  1.00  0.98           C  
ATOM    596  O   LEU    36      56.670  25.929   7.153  1.00  0.98           O  
ATOM    597  CB  LEU    36      54.047  24.016   7.867  1.00  0.98           C  
ATOM    598  CG  LEU    36      52.729  23.486   7.292  1.00  0.98           C  
ATOM    599  CD1 LEU    36      51.678  23.381   8.395  1.00  0.98           C  
ATOM    600  CD2 LEU    36      52.208  24.428   6.208  1.00  0.98           C  
ATOM    601  H   LEU    36      55.098  21.901   6.894  1.00  0.98           H  
ATOM    602  HA  LEU    36      54.866  24.607   5.958  1.00  0.98           H  
ATOM    603  HB2 LEU    36      53.885  25.031   8.230  1.00  0.98           H  
ATOM    604  HB3 LEU    36      54.347  23.377   8.697  1.00  0.98           H  
ATOM    605  HG  LEU    36      52.916  22.501   6.864  1.00  0.98           H  
ATOM    606 HD11 LEU    36      51.496  24.369   8.818  1.00  0.98           H  
ATOM    607 HD12 LEU    36      52.037  22.711   9.176  1.00  0.98           H  
ATOM    608 HD13 LEU    36      50.751  22.988   7.977  1.00  0.98           H  
ATOM    609 HD21 LEU    36      52.023  25.412   6.640  1.00  0.98           H  
ATOM    610 HD22 LEU    36      51.280  24.031   5.797  1.00  0.98           H  
ATOM    611 HD23 LEU    36      52.950  24.514   5.414  1.00  0.98           H  
ATOM    612  N   SER    37      57.172  23.889   8.258  1.00  0.96           N  
ATOM    613  CA  SER    37      58.193  24.557   8.974  1.00  0.96           C  
ATOM    614  C   SER    37      59.282  25.118   8.146  1.00  0.96           C  
ATOM    615  O   SER    37      59.740  26.230   8.401  1.00  0.96           O  
ATOM    616  CB  SER    37      58.772  23.580  10.000  1.00  0.96           C  
ATOM    617  OG  SER    37      59.395  22.490   9.336  1.00  0.96           O  
ATOM    618  H   SER    37      57.056  22.916   8.377  1.00  0.96           H  
ATOM    619  HA  SER    37      57.727  25.424   9.443  1.00  0.96           H  
ATOM    620  HB2 SER    37      57.969  23.205  10.634  1.00  0.96           H  
ATOM    621  HB3 SER    37      59.509  24.097  10.615  1.00  0.96           H  
ATOM    622  HG  SER    37      58.726  22.053   8.805  1.00  0.96           H  
ATOM    623  N   LEU    38      59.680  24.380   7.182  1.00  1.37           N  
ATOM    624  CA  LEU    38      60.801  24.830   6.370  1.00  1.37           C  
ATOM    625  C   LEU    38      60.277  25.938   5.637  1.00  1.37           C  
ATOM    626  O   LEU    38      60.884  27.006   5.618  1.00  1.37           O  
ATOM    627  CB  LEU    38      61.330  23.766   5.405  1.00  1.37           C  
ATOM    628  CG  LEU    38      61.929  22.553   6.127  1.00  1.37           C  
ATOM    629  CD1 LEU    38      62.357  21.495   5.113  1.00  1.37           C  
ATOM    630  CD2 LEU    38      63.151  22.973   6.942  1.00  1.37           C  
ATOM    631  H   LEU    38      59.248  23.518   6.972  1.00  1.37           H  
ATOM    632  HA  LEU    38      61.654  25.076   7.002  1.00  1.37           H  
ATOM    633  HB2 LEU    38      62.102  24.215   4.780  1.00  1.37           H  
ATOM    634  HB3 LEU    38      60.507  23.426   4.777  1.00  1.37           H  
ATOM    635  HG  LEU    38      61.168  22.142   6.791  1.00  1.37           H  
ATOM    636 HD11 LEU    38      63.117  21.912   4.452  1.00  1.37           H  
ATOM    637 HD12 LEU    38      61.494  21.186   4.524  1.00  1.37           H  
ATOM    638 HD13 LEU    38      62.766  20.632   5.639  1.00  1.37           H  
ATOM    639 HD21 LEU    38      63.909  23.384   6.275  1.00  1.37           H  
ATOM    640 HD22 LEU    38      63.557  22.105   7.462  1.00  1.37           H  
ATOM    641 HD23 LEU    38      62.859  23.730   7.670  1.00  1.37           H  
ATOM    642  N   GLU    39      59.047  25.702   4.973  1.00  2.00           N  
ATOM    643  CA  GLU    39      58.783  26.536   3.821  1.00  2.00           C  
ATOM    644  C   GLU    39      60.092  26.616   2.906  1.00  2.00           C  
ATOM    645  O   GLU    39      59.994  26.895   1.713  1.00  2.00           O  
ATOM    646  CB  GLU    39      58.351  27.943   4.244  1.00  2.00           C  
ATOM    647  CG  GLU    39      57.989  28.805   3.035  1.00  2.00           C  
ATOM    648  CD  GLU    39      57.525  30.191   3.471  1.00  2.00           C  
ATOM    649  OE1 GLU    39      57.733  30.533   4.638  1.00  2.00           O  
ATOM    650  OE2 GLU    39      56.963  30.903   2.630  1.00  2.00           O1-
ATOM    651  H   GLU    39      58.379  25.027   5.243  1.00  2.00           H  
ATOM    652  HA  GLU    39      57.966  26.091   3.253  1.00  2.00           H  
ATOM    653  HB2 GLU    39      59.170  28.417   4.785  1.00  2.00           H  
ATOM    654  HB3 GLU    39      57.481  27.865   4.897  1.00  2.00           H  
ATOM    655  HG2 GLU    39      57.187  28.320   2.478  1.00  2.00           H  
ATOM    656  HG3 GLU    39      58.865  28.907   2.395  1.00  2.00           H  
ATOM    657  N   ASN    40      61.325  26.350   3.515  1.00  5.26           N  
ATOM    658  CA  ASN    40      62.553  26.317   2.828  1.00  5.26           C  
ATOM    659  C   ASN    40      62.843  25.142   1.934  1.00  5.26           C  
ATOM    660  O   ASN    40      63.807  25.170   1.172  1.00  5.26           O  
ATOM    661  CB  ASN    40      63.648  26.456   3.890  1.00  5.26           C  
ATOM    662  CG  ASN    40      63.690  27.869   4.460  1.00  5.26           C  
ATOM    663  ND2 ASN    40      64.004  28.007   5.732  1.00  5.26           N  
ATOM    664  OD1 ASN    40      63.439  28.839   3.759  1.00  5.26           O  
ATOM    665  H   ASN    40      61.311  26.176   4.487  1.00  5.26           H  
ATOM    666  HA  ASN    40      62.510  27.134   2.108  1.00  5.26           H  
ATOM    667  HB2 ASN    40      64.613  26.227   3.437  1.00  5.26           H  
ATOM    668  HB3 ASN    40      63.450  25.753   4.699  1.00  5.26           H  
ATOM    669 HD21 ASN    40      64.041  28.927   6.146  1.00  5.26           H  
ATOM    670 HD22 ASN    40      64.208  27.192   6.293  1.00  5.26           H  
ATOM    671  N   LEU    41      61.886  24.114   2.120  1.00  5.38           N  
ATOM    672  CA  LEU    41      61.686  23.184   0.994  1.00  5.38           C  
ATOM    673  C   LEU    41      61.217  24.044  -0.185  1.00  5.38           C  
ATOM    674  O   LEU    41      61.505  23.722  -1.335  1.00  5.38           O  
ATOM    675  CB  LEU    41      60.650  22.099   1.297  1.00  5.38           C  
ATOM    676  CG  LEU    41      61.129  21.097   2.354  1.00  5.38           C  
ATOM    677  CD1 LEU    41      60.004  20.130   2.712  1.00  5.38           C  
ATOM    678  CD2 LEU    41      62.315  20.294   1.822  1.00  5.38           C  
ATOM    679  H   LEU    41      61.356  23.994   2.944  1.00  5.38           H  
ATOM    680  HA  LEU    41      62.615  22.654   0.783  1.00  5.38           H  
ATOM    681  HB2 LEU    41      60.434  21.557   0.376  1.00  5.38           H  
ATOM    682  HB3 LEU    41      59.740  22.578   1.659  1.00  5.38           H  
ATOM    683  HG  LEU    41      61.431  21.655   3.240  1.00  5.38           H  
ATOM    684 HD11 LEU    41      59.706  19.574   1.823  1.00  5.38           H  
ATOM    685 HD12 LEU    41      59.151  20.691   3.093  1.00  5.38           H  
ATOM    686 HD13 LEU    41      60.352  19.434   3.475  1.00  5.38           H  
ATOM    687 HD21 LEU    41      62.009  19.738   0.936  1.00  5.38           H  
ATOM    688 HD22 LEU    41      62.656  19.598   2.589  1.00  5.38           H  
ATOM    689 HD23 LEU    41      63.127  20.974   1.562  1.00  5.38           H  
ATOM    690  N   GLY    42      60.528  25.082   0.247  1.00  5.19           N  
ATOM    691  CA  GLY    42      59.993  26.101  -0.572  1.00  5.19           C  
ATOM    692  C   GLY    42      58.564  25.765  -0.783  1.00  5.19           C  
ATOM    693  O   GLY    42      57.748  26.656  -1.009  1.00  5.19           O  
ATOM    694  H   GLY    42      60.392  25.127   1.224  1.00  5.19           H  
ATOM    695  HA2 GLY    42      60.518  26.131  -1.527  1.00  5.19           H  
ATOM    696  HA3 GLY    42      60.083  27.068  -0.077  1.00  5.19           H  
ATOM    697  N   THR    43      58.233  24.449  -0.704  1.00  6.38           N  
ATOM    698  CA  THR    43      56.898  24.021  -0.677  1.00  6.38           C  
ATOM    699  C   THR    43      56.332  24.310  -1.975  1.00  6.38           C  
ATOM    700  O   THR    43      55.828  23.410  -2.642  1.00  6.38           O  
ATOM    701  CB  THR    43      56.068  24.718   0.418  1.00  6.38           C  
ATOM    702  OG1 THR    43      56.643  24.439   1.687  1.00  6.38           O  
ATOM    703  CG2 THR    43      54.622  24.228   0.417  1.00  6.38           C  
ATOM    704  H   THR    43      58.956  23.778  -0.661  1.00  6.38           H  
ATOM    705  HA  THR    43      56.874  22.956  -0.447  1.00  6.38           H  
ATOM    706  HB  THR    43      56.072  25.789   0.217  1.00  6.38           H  
ATOM    707 HG21 THR    43      54.601  23.157   0.617  1.00  6.38           H  
ATOM    708 HG22 THR    43      54.172  24.425  -0.556  1.00  6.38           H  
ATOM    709 HG23 THR    43      54.060  24.753   1.190  1.00  6.38           H  
ATOM    710  HG1 THR    43      57.550  24.753   1.670  1.00  6.38           H  
ATOM    711  N   THR    44      56.407  25.585  -2.374  1.00  4.62           N  
ATOM    712  CA  THR    44      55.842  26.021  -3.679  1.00  4.62           C  
ATOM    713  C   THR    44      56.520  25.321  -4.796  1.00  4.62           C  
ATOM    714  O   THR    44      55.873  24.942  -5.770  1.00  4.62           O  
ATOM    715  CB  THR    44      55.980  27.545  -3.863  1.00  4.62           C  
ATOM    716  OG1 THR    44      57.354  27.900  -3.787  1.00  4.62           O  
ATOM    717  CG2 THR    44      55.217  28.306  -2.781  1.00  4.62           C  
ATOM    718  H   THR    44      56.847  26.249  -1.792  1.00  4.62           H  
ATOM    719  HA  THR    44      54.782  25.766  -3.684  1.00  4.62           H  
ATOM    720  HB  THR    44      55.564  27.810  -4.835  1.00  4.62           H  
ATOM    721 HG21 THR    44      55.623  28.050  -1.802  1.00  4.62           H  
ATOM    722 HG22 THR    44      54.162  28.033  -2.820  1.00  4.62           H  
ATOM    723 HG23 THR    44      55.321  29.378  -2.949  1.00  4.62           H  
ATOM    724  HG1 THR    44      57.669  27.656  -2.913  1.00  4.62           H  
ATOM    725  N   THR    45      57.759  25.197  -4.572  1.00  4.11           N  
ATOM    726  CA  THR    45      58.594  24.466  -5.463  1.00  4.11           C  
ATOM    727  C   THR    45      58.322  22.972  -5.360  1.00  4.11           C  
ATOM    728  O   THR    45      58.406  22.259  -6.358  1.00  4.11           O  
ATOM    729  CB  THR    45      60.082  24.743  -5.174  1.00  4.11           C  
ATOM    730  OG1 THR    45      60.378  24.350  -3.841  1.00  4.11           O  
ATOM    731  CG2 THR    45      60.411  26.226  -5.331  1.00  4.11           C  
ATOM    732  H   THR    45      58.156  25.610  -3.768  1.00  4.11           H  
ATOM    733  HA  THR    45      58.364  24.797  -6.476  1.00  4.11           H  
ATOM    734  HB  THR    45      60.679  24.176  -5.888  1.00  4.11           H  
ATOM    735 HG21 THR    45      59.820  26.806  -4.622  1.00  4.11           H  
ATOM    736 HG22 THR    45      60.176  26.545  -6.347  1.00  4.11           H  
ATOM    737 HG23 THR    45      61.472  26.385  -5.136  1.00  4.11           H  
ATOM    738  HG1 THR    45      61.313  24.509  -3.692  1.00  4.11           H  
ATOM    739  N   THR    46      57.981  22.405  -4.188  1.00  6.20           N  
ATOM    740  CA  THR    46      57.660  21.007  -4.017  1.00  6.20           C  
ATOM    741  C   THR    46      56.419  20.628  -4.787  1.00  6.20           C  
ATOM    742  O   THR    46      56.373  19.560  -5.394  1.00  6.20           O  
ATOM    743  CB  THR    46      57.467  20.674  -2.525  1.00  6.20           C  
ATOM    744  OG1 THR    46      58.679  20.931  -1.829  1.00  6.20           O  
ATOM    745  CG2 THR    46      57.090  19.208  -2.327  1.00  6.20           C  
ATOM    746  H   THR    46      57.953  23.005  -3.405  1.00  6.20           H  
ATOM    747  HA  THR    46      58.497  20.429  -4.409  1.00  6.20           H  
ATOM    748  HB  THR    46      56.659  21.296  -2.140  1.00  6.20           H  
ATOM    749 HG21 THR    46      57.889  18.573  -2.708  1.00  6.20           H  
ATOM    750 HG22 THR    46      56.167  18.994  -2.866  1.00  6.20           H  
ATOM    751 HG23 THR    46      56.944  19.011  -1.265  1.00  6.20           H  
ATOM    752  HG1 THR    46      58.952  20.112  -1.410  1.00  6.20           H  
ATOM    753  N   VAL    47      55.421  21.455  -4.791  1.00  5.90           N  
ATOM    754  CA  VAL    47      54.202  21.187  -5.500  1.00  5.90           C  
ATOM    755  C   VAL    47      53.830  22.445  -6.136  1.00  5.90           C  
ATOM    756  O   VAL    47      54.393  23.489  -5.813  1.00  5.90           O  
ATOM    757  CB  VAL    47      53.055  20.692  -4.591  1.00  5.90           C  
ATOM    758  CG1 VAL    47      53.427  19.364  -3.934  1.00  5.90           C  
ATOM    759  CG2 VAL    47      52.770  21.713  -3.491  1.00  5.90           C  
ATOM    760  H   VAL    47      55.511  22.300  -4.289  1.00  5.90           H  
ATOM    761  HA  VAL    47      54.366  20.380  -6.215  1.00  5.90           H  
ATOM    762  HB  VAL    47      52.170  20.560  -5.213  1.00  5.90           H  
ATOM    763 HG11 VAL    47      54.312  19.501  -3.313  1.00  5.90           H  
ATOM    764 HG12 VAL    47      53.636  18.623  -4.705  1.00  5.90           H  
ATOM    765 HG13 VAL    47      52.599  19.020  -3.315  1.00  5.90           H  
ATOM    766 HG21 VAL    47      53.659  21.840  -2.874  1.00  5.90           H  
ATOM    767 HG22 VAL    47      51.945  21.360  -2.872  1.00  5.90           H  
ATOM    768 HG23 VAL    47      52.502  22.668  -3.942  1.00  5.90           H  
ATOM    769  N   GLN    48      52.926  22.412  -7.001  1.00  5.79           N  
ATOM    770  CA  GLN    48      52.390  23.603  -7.625  1.00  5.79           C  
ATOM    771  C   GLN    48      51.732  24.540  -6.633  1.00  5.79           C  
ATOM    772  O   GLN    48      51.863  25.756  -6.754  1.00  5.79           O  
ATOM    773  CB  GLN    48      51.389  23.202  -8.712  1.00  5.79           C  
ATOM    774  CG  GLN    48      52.052  22.363  -9.804  1.00  5.79           C  
ATOM    775  CD  GLN    48      53.208  23.119 -10.451  1.00  5.79           C  
ATOM    776  NE2 GLN    48      54.374  22.514 -10.525  1.00  5.79           N  
ATOM    777  OE1 GLN    48      53.053  24.251 -10.886  1.00  5.79           O  
ATOM    778  H   GLN    48      52.569  21.529  -7.259  1.00  5.79           H  
ATOM    779  HA  GLN    48      53.227  24.147  -8.063  1.00  5.79           H  
ATOM    780  HB2 GLN    48      50.974  24.104  -9.162  1.00  5.79           H  
ATOM    781  HB3 GLN    48      50.587  22.621  -8.257  1.00  5.79           H  
ATOM    782  HG2 GLN    48      51.312  22.123 -10.567  1.00  5.79           H  
ATOM    783  HG3 GLN    48      52.432  21.441  -9.364  1.00  5.79           H  
ATOM    784 HE21 GLN    48      55.161  22.985 -10.947  1.00  5.79           H  
ATOM    785 HE22 GLN    48      54.482  21.579 -10.160  1.00  5.79           H  
ATOM    786  N   LEU    49      51.042  23.967  -5.665  1.00  4.94           N  
ATOM    787  CA  LEU    49      49.931  24.668  -5.034  1.00  4.94           C  
ATOM    788  C   LEU    49      50.100  24.440  -3.622  1.00  4.94           C  
ATOM    789  O   LEU    49      50.762  23.482  -3.228  1.00  4.94           O  
ATOM    790  CB  LEU    49      48.559  24.162  -5.487  1.00  4.94           C  
ATOM    791  CG  LEU    49      48.324  24.345  -6.990  1.00  4.94           C  
ATOM    792  CD1 LEU    49      47.072  23.586  -7.425  1.00  4.94           C  
ATOM    793  CD2 LEU    49      48.139  25.826  -7.320  1.00  4.94           C  
ATOM    794  H   LEU    49      51.275  23.058  -5.359  1.00  4.94           H  
ATOM    795  HA  LEU    49      49.949  25.723  -5.308  1.00  4.94           H  
ATOM    796  HB2 LEU    49      47.789  24.711  -4.945  1.00  4.94           H  
ATOM    797  HB3 LEU    49      48.484  23.101  -5.250  1.00  4.94           H  
ATOM    798  HG  LEU    49      49.193  23.956  -7.520  1.00  4.94           H  
ATOM    799 HD11 LEU    49      46.206  23.979  -6.892  1.00  4.94           H  
ATOM    800 HD12 LEU    49      47.191  22.527  -7.195  1.00  4.94           H  
ATOM    801 HD13 LEU    49      46.926  23.711  -8.498  1.00  4.94           H  
ATOM    802 HD21 LEU    49      47.269  26.211  -6.788  1.00  4.94           H  
ATOM    803 HD22 LEU    49      47.990  25.943  -8.393  1.00  4.94           H  
ATOM    804 HD23 LEU    49      49.026  26.380  -7.014  1.00  4.94           H  
ATOM    805  N   LEU    50      49.471  25.353  -2.732  1.00  1.13           N  
ATOM    806  CA  LEU    50      49.577  25.233  -1.331  1.00  1.13           C  
ATOM    807  C   LEU    50      48.269  24.749  -0.674  1.00  1.13           C  
ATOM    808  O   LEU    50      48.306  24.126   0.385  1.00  1.13           O  
ATOM    809  CB  LEU    50      49.993  26.582  -0.739  1.00  1.13           C  
ATOM    810  CG  LEU    50      51.400  27.012  -1.171  1.00  1.13           C  
ATOM    811  CD1 LEU    50      51.700  28.420  -0.660  1.00  1.13           C  
ATOM    812  CD2 LEU    50      52.444  26.052  -0.604  1.00  1.13           C  
ATOM    813  H   LEU    50      48.941  26.092  -3.115  1.00  1.13           H  
ATOM    814  HA  LEU    50      50.333  24.476  -1.121  1.00  1.13           H  
ATOM    815  HB2 LEU    50      49.970  26.507   0.348  1.00  1.13           H  
ATOM    816  HB3 LEU    50      49.281  27.340  -1.066  1.00  1.13           H  
ATOM    817  HG  LEU    50      51.442  26.998  -2.260  1.00  1.13           H  
ATOM    818 HD11 LEU    50      51.657  28.428   0.429  1.00  1.13           H  
ATOM    819 HD12 LEU    50      50.962  29.116  -1.058  1.00  1.13           H  
ATOM    820 HD13 LEU    50      52.696  28.721  -0.987  1.00  1.13           H  
ATOM    821 HD21 LEU    50      52.399  26.069   0.485  1.00  1.13           H  
ATOM    822 HD22 LEU    50      53.437  26.360  -0.932  1.00  1.13           H  
ATOM    823 HD23 LEU    50      52.241  25.042  -0.960  1.00  1.13           H  
ATOM    824  N   GLN    51      47.178  25.039  -1.315  1.00  0.89           N  
ATOM    825  CA  GLN    51      45.782  24.657  -0.840  1.00  0.89           C  
ATOM    826  C   GLN    51      45.677  23.127  -0.889  1.00  0.89           C  
ATOM    827  O   GLN    51      44.791  22.550  -0.262  1.00  0.89           O  
ATOM    828  CB  GLN    51      44.686  25.287  -1.703  1.00  0.89           C  
ATOM    829  CG  GLN    51      44.645  26.807  -1.539  1.00  0.89           C  
ATOM    830  CD  GLN    51      43.561  27.424  -2.415  1.00  0.89           C  
ATOM    831  NE2 GLN    51      43.929  28.308  -3.318  1.00  0.89           N  
ATOM    832  OE1 GLN    51      42.388  27.106  -2.283  1.00  0.89           O  
ATOM    833  H   GLN    51      47.280  25.535  -2.161  1.00  0.89           H  
ATOM    834  HA  GLN    51      45.635  25.031   0.173  1.00  0.89           H  
ATOM    835  HB2 GLN    51      43.722  24.873  -1.408  1.00  0.89           H  
ATOM    836  HB3 GLN    51      44.879  25.049  -2.749  1.00  0.89           H  
ATOM    837  HG2 GLN    51      45.612  27.222  -1.824  1.00  0.89           H  
ATOM    838  HG3 GLN    51      44.439  27.047  -0.496  1.00  0.89           H  
ATOM    839 HE21 GLN    51      43.237  28.736  -3.917  1.00  0.89           H  
ATOM    840 HE22 GLN    51      44.903  28.558  -3.412  1.00  0.89           H  
ATOM    841  N   GLU    52      46.597  22.435  -1.639  1.00  0.74           N  
ATOM    842  CA  GLU    52      46.873  21.014  -1.662  1.00  0.74           C  
ATOM    843  C   GLU    52      47.333  20.456  -0.368  1.00  0.74           C  
ATOM    844  O   GLU    52      46.964  19.339  -0.013  1.00  0.74           O  
ATOM    845  CB  GLU    52      47.912  20.739  -2.753  1.00  0.74           C  
ATOM    846  CG  GLU    52      47.341  20.995  -4.148  1.00  0.74           C  
ATOM    847  CD  GLU    52      48.347  20.612  -5.229  1.00  0.74           C  
ATOM    848  OE1 GLU    52      47.998  20.713  -6.408  1.00  0.74           O  
ATOM    849  OE2 GLU    52      49.462  20.220  -4.866  1.00  0.74           O1-
ATOM    850  H   GLU    52      47.116  23.036  -2.224  1.00  0.74           H  
ATOM    851  HA  GLU    52      45.929  20.511  -1.871  1.00  0.74           H  
ATOM    852  HB2 GLU    52      48.229  19.698  -2.686  1.00  0.74           H  
ATOM    853  HB3 GLU    52      48.771  21.392  -2.597  1.00  0.74           H  
ATOM    854  HG2 GLU    52      47.099  22.053  -4.245  1.00  0.74           H  
ATOM    855  HG3 GLU    52      46.436  20.402  -4.277  1.00  0.74           H  
ATOM    856  N   VAL    53      48.192  21.234   0.440  1.00  0.77           N  
ATOM    857  CA  VAL    53      48.220  20.864   1.776  1.00  0.77           C  
ATOM    858  C   VAL    53      46.877  20.924   2.509  1.00  0.77           C  
ATOM    859  O   VAL    53      46.418  19.915   3.040  1.00  0.77           O  
ATOM    860  CB  VAL    53      49.260  21.748   2.500  1.00  0.77           C  
ATOM    861  CG1 VAL    53      49.224  21.493   4.006  1.00  0.77           C  
ATOM    862  CG2 VAL    53      50.667  21.440   1.990  1.00  0.77           C  
ATOM    863  H   VAL    53      48.748  21.991   0.138  1.00  0.77           H  
ATOM    864  HA  VAL    53      48.490  19.808   1.796  1.00  0.77           H  
ATOM    865  HB  VAL    53      49.012  22.790   2.297  1.00  0.77           H  
ATOM    866 HG11 VAL    53      49.473  20.450   4.204  1.00  0.77           H  
ATOM    867 HG12 VAL    53      48.225  21.707   4.387  1.00  0.77           H  
ATOM    868 HG13 VAL    53      49.948  22.140   4.501  1.00  0.77           H  
ATOM    869 HG21 VAL    53      50.908  20.397   2.196  1.00  0.77           H  
ATOM    870 HG22 VAL    53      51.386  22.086   2.494  1.00  0.77           H  
ATOM    871 HG23 VAL    53      50.711  21.617   0.915  1.00  0.77           H  
ATOM    872  N   ALA    54      46.255  22.166   2.510  1.00  0.85           N  
ATOM    873  CA  ALA    54      45.389  22.440   3.708  1.00  0.85           C  
ATOM    874  C   ALA    54      44.225  21.562   3.667  1.00  0.85           C  
ATOM    875  O   ALA    54      43.893  20.932   4.669  1.00  0.85           O  
ATOM    876  CB  ALA    54      44.949  23.898   3.746  1.00  0.85           C  
ATOM    877  H   ALA    54      46.336  22.852   1.806  1.00  0.85           H  
ATOM    878  HA  ALA    54      45.966  22.245   4.612  1.00  0.85           H  
ATOM    879  HB1 ALA    54      44.368  24.125   2.853  1.00  0.85           H  
ATOM    880  HB2 ALA    54      45.828  24.542   3.781  1.00  0.85           H  
ATOM    881  HB3 ALA    54      44.337  24.070   4.631  1.00  0.85           H  
ATOM    882  N   SER    55      43.603  21.495   2.547  1.00  0.81           N  
ATOM    883  CA  SER    55      42.262  21.063   2.277  1.00  0.81           C  
ATOM    884  C   SER    55      42.410  19.500   2.512  1.00  0.81           C  
ATOM    885  O   SER    55      41.466  18.851   2.956  1.00  0.81           O  
ATOM    886  CB  SER    55      41.752  21.329   0.859  1.00  0.81           C  
ATOM    887  OG  SER    55      42.399  20.463  -0.062  1.00  0.81           O  
ATOM    888  H   SER    55      44.174  21.793   1.799  1.00  0.81           H  
ATOM    889  HA  SER    55      41.537  21.595   2.893  1.00  0.81           H  
ATOM    890  HB2 SER    55      41.961  22.364   0.589  1.00  0.81           H  
ATOM    891  HB3 SER    55      40.677  21.154   0.824  1.00  0.81           H  
ATOM    892  HG  SER    55      43.342  20.638  -0.012  1.00  0.81           H  
ATOM    893  N   ARG    56      43.654  18.996   2.184  1.00  0.80           N  
ATOM    894  CA  ARG    56      44.093  17.689   2.368  1.00  0.80           C  
ATOM    895  C   ARG    56      44.067  17.560   3.896  1.00  0.80           C  
ATOM    896  O   ARG    56      43.016  17.292   4.473  1.00  0.80           O  
ATOM    897  CB  ARG    56      45.501  17.399   1.842  1.00  0.80           C  
ATOM    898  CG  ARG    56      45.895  15.938   2.061  1.00  0.80           C  
ATOM    899  CD  ARG    56      47.303  15.672   1.528  1.00  0.80           C  
ATOM    900  NE  ARG    56      47.350  15.952   0.078  1.00  0.80           N  
ATOM    901  CZ  ARG    56      46.961  15.070  -0.824  1.00  0.80           C  
ATOM    902  NH1 ARG    56      47.020  15.359  -2.109  1.00  0.80           N  
ATOM    903  NH2 ARG    56      46.512  13.894  -0.439  1.00  0.80           N1+
ATOM    904  H   ARG    56      44.266  19.658   1.783  1.00  0.80           H  
ATOM    905  HA  ARG    56      43.471  16.984   1.817  1.00  0.80           H  
ATOM    906  HB2 ARG    56      46.212  18.039   2.364  1.00  0.80           H  
ATOM    907  HB3 ARG    56      45.531  17.617   0.774  1.00  0.80           H  
ATOM    908  HG2 ARG    56      45.187  15.294   1.539  1.00  0.80           H  
ATOM    909  HG3 ARG    56      45.869  15.716   3.128  1.00  0.80           H  
ATOM    910  HD2 ARG    56      47.565  14.629   1.704  1.00  0.80           H  
ATOM    911  HD3 ARG    56      48.013  16.317   2.044  1.00  0.80           H  
ATOM    912  HE  ARG    56      47.692  16.850  -0.234  1.00  0.80           H  
ATOM    913 HH11 ARG    56      46.721  14.679  -2.794  1.00  0.80           H  
ATOM    914 HH12 ARG    56      47.364  16.260  -2.409  1.00  0.80           H  
ATOM    915 HH21 ARG    56      46.214  13.217  -1.127  1.00  0.80           H  
ATOM    916 HH22 ARG    56      46.465  13.669   0.544  1.00  0.80           H  
ATOM    917  N   PHE    57      45.189  17.757   4.481  1.00  0.84           N  
ATOM    918  CA  PHE    57      45.933  16.895   5.459  1.00  0.84           C  
ATOM    919  C   PHE    57      45.670  17.471   6.854  1.00  0.84           C  
ATOM    920  O   PHE    57      46.025  16.850   7.854  1.00  0.84           O  
ATOM    921  CB  PHE    57      47.439  16.863   5.182  1.00  0.84           C  
ATOM    922  CG  PHE    57      48.178  15.973   6.157  1.00  0.84           C  
ATOM    923  CD1 PHE    57      48.576  14.693   5.779  1.00  0.84           C  
ATOM    924  CD2 PHE    57      48.465  16.429   7.441  1.00  0.84           C  
ATOM    925  CE1 PHE    57      49.257  13.874   6.678  1.00  0.84           C  
ATOM    926  CE2 PHE    57      49.146  15.610   8.341  1.00  0.84           C  
ATOM    927  CZ  PHE    57      49.541  14.334   7.959  1.00  0.84           C  
ATOM    928  H   PHE    57      45.576  18.624   4.211  1.00  0.84           H  
ATOM    929  HA  PHE    57      45.583  15.866   5.372  1.00  0.84           H  
ATOM    930  HB2 PHE    57      47.833  17.876   5.263  1.00  0.84           H  
ATOM    931  HB3 PHE    57      47.603  16.489   4.171  1.00  0.84           H  
ATOM    932  HD1 PHE    57      48.356  14.333   4.785  1.00  0.84           H  
ATOM    933  HD2 PHE    57      48.159  17.420   7.741  1.00  0.84           H  
ATOM    934  HE1 PHE    57      49.564  12.882   6.380  1.00  0.84           H  
ATOM    935  HE2 PHE    57      49.367  15.968   9.336  1.00  0.84           H  
ATOM    936  HZ  PHE    57      50.068  13.700   8.656  1.00  0.84           H  
ATOM    937  N   SER    58      45.007  18.718   6.921  1.00  1.14           N  
ATOM    938  CA  SER    58      44.673  19.463   8.149  1.00  1.14           C  
ATOM    939  C   SER    58      43.763  18.516   8.957  1.00  1.14           C  
ATOM    940  O   SER    58      43.674  18.639  10.177  1.00  1.14           O  
ATOM    941  CB  SER    58      43.946  20.782   7.883  1.00  1.14           C  
ATOM    942  OG  SER    58      42.674  20.529   7.304  1.00  1.14           O  
ATOM    943  H   SER    58      44.756  19.096   6.044  1.00  1.14           H  
ATOM    944  HA  SER    58      45.586  19.743   8.674  1.00  1.14           H  
ATOM    945  HB2 SER    58      44.539  21.389   7.199  1.00  1.14           H  
ATOM    946  HB3 SER    58      43.814  21.317   8.823  1.00  1.14           H  
ATOM    947  HG  SER    58      42.819  20.060   6.479  1.00  1.14           H  
ATOM    948  N   LYS    59      43.176  17.654   8.209  1.00  0.96           N  
ATOM    949  CA  LYS    59      42.290  16.663   8.912  1.00  0.96           C  
ATOM    950  C   LYS    59      43.132  15.887   9.828  1.00  0.96           C  
ATOM    951  O   LYS    59      42.697  15.548  10.927  1.00  0.96           O  
ATOM    952  CB  LYS    59      41.578  15.728   7.929  1.00  0.96           C  
ATOM    953  CG  LYS    59      42.509  14.623   7.430  1.00  0.96           C  
ATOM    954  CD  LYS    59      41.763  13.667   6.500  1.00  0.96           C  
ATOM    955  CE  LYS    59      42.695  12.564   5.999  1.00  0.96           C  
ATOM    956  NZ  LYS    59      42.968  11.595   7.093  1.00  0.96           N1+
ATOM    957  H   LYS    59      43.271  17.604   7.228  1.00  0.96           H  
ATOM    958  HA  LYS    59      41.510  17.199   9.453  1.00  0.96           H  
ATOM    959  HB2 LYS    59      41.230  16.310   7.076  1.00  0.96           H  
ATOM    960  HB3 LYS    59      40.724  15.272   8.430  1.00  0.96           H  
ATOM    961  HG2 LYS    59      42.892  14.065   8.284  1.00  0.96           H  
ATOM    962  HG3 LYS    59      43.341  15.073   6.888  1.00  0.96           H  
ATOM    963  HD2 LYS    59      41.378  14.225   5.647  1.00  0.96           H  
ATOM    964  HD3 LYS    59      40.933  13.215   7.043  1.00  0.96           H  
ATOM    965  HE2 LYS    59      43.634  13.007   5.667  1.00  0.96           H  
ATOM    966  HE3 LYS    59      42.224  12.044   5.165  1.00  0.96           H  
ATOM    967  HZ1 LYS    59      43.584  10.870   6.754  1.00  0.96           H  
ATOM    968  HZ2 LYS    59      42.099  11.182   7.401  1.00  0.96           H  
ATOM    969  HZ3 LYS    59      43.406  12.075   7.866  1.00  0.96           H  
ATOM    970  N   LEU    60      44.318  15.575   9.477  1.00  0.80           N  
ATOM    971  CA  LEU    60      45.000  14.561  10.143  1.00  0.80           C  
ATOM    972  C   LEU    60      45.511  14.987  11.528  1.00  0.80           C  
ATOM    973  O   LEU    60      45.345  14.253  12.499  1.00  0.80           O  
ATOM    974  CB  LEU    60      46.170  14.090   9.274  1.00  0.80           C  
ATOM    975  CG  LEU    60      46.886  12.865   9.855  1.00  0.80           C  
ATOM    976  CD1 LEU    60      47.788  12.232   8.798  1.00  0.80           C  
ATOM    977  CD2 LEU    60      47.745  13.273  11.052  1.00  0.80           C  
ATOM    978  H   LEU    60      44.763  16.049   8.734  1.00  0.80           H  
ATOM    979  HA  LEU    60      44.294  13.748  10.311  1.00  0.80           H  
ATOM    980  HB2 LEU    60      46.889  14.905   9.187  1.00  0.80           H  
ATOM    981  HB3 LEU    60      45.789  13.834   8.285  1.00  0.80           H  
ATOM    982  HG  LEU    60      46.130  12.147  10.173  1.00  0.80           H  
ATOM    983 HD11 LEU    60      48.542  12.954   8.484  1.00  0.80           H  
ATOM    984 HD12 LEU    60      47.187  11.936   7.938  1.00  0.80           H  
ATOM    985 HD13 LEU    60      48.279  11.354   9.218  1.00  0.80           H  
ATOM    986 HD21 LEU    60      48.499  13.991  10.730  1.00  0.80           H  
ATOM    987 HD22 LEU    60      48.235  12.391  11.465  1.00  0.80           H  
ATOM    988 HD23 LEU    60      47.113  13.728  11.815  1.00  0.80           H  
ATOM    989  N   CYS    61      46.103  16.147  11.575  1.00  0.84           N  
ATOM    990  CA  CYS    61      46.665  16.753  12.763  1.00  0.84           C  
ATOM    991  C   CYS    61      45.493  17.126  13.718  1.00  0.84           C  
ATOM    992  O   CYS    61      45.641  17.043  14.935  1.00  0.84           O  
ATOM    993  CB  CYS    61      47.484  18.002  12.430  1.00  0.84           C  
ATOM    994  SG  CYS    61      46.444  19.348  11.809  1.00  0.84           S  
ATOM    995  H   CYS    61      46.155  16.631  10.716  1.00  0.84           H  
ATOM    996  HA  CYS    61      47.341  16.042  13.238  1.00  0.84           H  
ATOM    997  HB2 CYS    61      48.221  17.747  11.669  1.00  0.84           H  
ATOM    998  HB3 CYS    61      47.995  18.339  13.332  1.00  0.84           H  
ATOM    999  HG  CYS    61      45.540  19.676  12.736  1.00  0.84           H  
ATOM   1000  N   TYR    62      44.314  17.536  13.041  1.00  0.83           N  
ATOM   1001  CA  TYR    62      43.237  17.909  13.849  1.00  0.83           C  
ATOM   1002  C   TYR    62      42.809  16.680  14.628  1.00  0.83           C  
ATOM   1003  O   TYR    62      42.392  16.793  15.779  1.00  0.83           O  
ATOM   1004  CB  TYR    62      42.057  18.446  13.032  1.00  0.83           C  
ATOM   1005  CG  TYR    62      40.914  18.911  13.912  1.00  0.83           C  
ATOM   1006  CD1 TYR    62      40.841  20.240  14.334  1.00  0.83           C  
ATOM   1007  CD2 TYR    62      39.923  18.014  14.310  1.00  0.83           C  
ATOM   1008  CE1 TYR    62      39.788  20.667  15.145  1.00  0.83           C  
ATOM   1009  CE2 TYR    62      38.869  18.438  15.122  1.00  0.83           C  
ATOM   1010  CZ  TYR    62      38.805  19.764  15.536  1.00  0.83           C  
ATOM   1011  OH  TYR    62      37.769  20.183  16.335  1.00  0.83           O  
ATOM   1012  H   TYR    62      44.215  17.569  12.059  1.00  0.83           H  
ATOM   1013  HA  TYR    62      43.549  18.716  14.512  1.00  0.83           H  
ATOM   1014  HB2 TYR    62      41.695  17.654  12.376  1.00  0.83           H  
ATOM   1015  HB3 TYR    62      42.401  19.287  12.430  1.00  0.83           H  
ATOM   1016  HD1 TYR    62      41.604  20.942  14.031  1.00  0.83           H  
ATOM   1017  HD2 TYR    62      39.971  16.984  13.988  1.00  0.83           H  
ATOM   1018  HE1 TYR    62      39.737  21.696  15.468  1.00  0.83           H  
ATOM   1019  HE2 TYR    62      38.106  17.738  15.428  1.00  0.83           H  
ATOM   1020  HH  TYR    62      37.409  19.511  16.918  1.00  0.83           H  
ATOM   1021  N   LEU    63      42.917  15.461  13.998  1.00  0.79           N  
ATOM   1022  CA  LEU    63      42.687  14.190  14.564  1.00  0.79           C  
ATOM   1023  C   LEU    63      43.640  13.820  15.697  1.00  0.79           C  
ATOM   1024  O   LEU    63      43.228  13.190  16.668  1.00  0.79           O  
ATOM   1025  CB  LEU    63      42.768  13.145  13.448  1.00  0.79           C  
ATOM   1026  CG  LEU    63      42.411  11.734  13.929  1.00  0.79           C  
ATOM   1027  CD1 LEU    63      41.001  11.717  14.514  1.00  0.79           C  
ATOM   1028  CD2 LEU    63      42.471  10.747  12.764  1.00  0.79           C  
ATOM   1029  H   LEU    63      43.188  15.525  13.051  1.00  0.79           H  
ATOM   1030  HA  LEU    63      41.698  14.218  15.021  1.00  0.79           H  
ATOM   1031  HB2 LEU    63      43.785  13.132  13.056  1.00  0.79           H  
ATOM   1032  HB3 LEU    63      42.076  13.428  12.655  1.00  0.79           H  
ATOM   1033  HG  LEU    63      43.130  11.443  14.694  1.00  0.79           H  
ATOM   1034 HD11 LEU    63      40.285  12.008  13.745  1.00  0.79           H  
ATOM   1035 HD12 LEU    63      40.945  12.418  15.347  1.00  0.79           H  
ATOM   1036 HD13 LEU    63      40.766  10.713  14.867  1.00  0.79           H  
ATOM   1037 HD21 LEU    63      41.750  11.041  12.001  1.00  0.79           H  
ATOM   1038 HD22 LEU    63      42.232   9.746  13.123  1.00  0.79           H  
ATOM   1039 HD23 LEU    63      43.474  10.750  12.337  1.00  0.79           H  
ATOM   1040  N   ILE    64      44.879  14.233  15.532  1.00  0.71           N  
ATOM   1041  CA  ILE    64      45.899  13.939  16.640  1.00  0.71           C  
ATOM   1042  C   ILE    64      45.501  14.551  18.017  1.00  0.71           C  
ATOM   1043  O   ILE    64      45.703  13.921  19.053  1.00  0.71           O  
ATOM   1044  CB  ILE    64      47.291  14.453  16.210  1.00  0.71           C  
ATOM   1045  CG1 ILE    64      47.827  13.627  15.036  1.00  0.71           C  
ATOM   1046  CG2 ILE    64      48.280  14.345  17.373  1.00  0.71           C  
ATOM   1047  CD1 ILE    64      49.070  14.263  14.422  1.00  0.71           C  
ATOM   1048  H   ILE    64      45.169  14.723  14.726  1.00  0.71           H  
ATOM   1049  HA  ILE    64      45.921  12.858  16.778  1.00  0.71           H  
ATOM   1050  HB  ILE    64      47.186  15.495  15.909  1.00  0.71           H  
ATOM   1051 HG12 ILE    64      47.053  13.555  14.272  1.00  0.71           H  
ATOM   1052 HG13 ILE    64      48.080  12.629  15.393  1.00  0.71           H  
ATOM   1053 HG21 ILE    64      48.380  13.301  17.669  1.00  0.71           H  
ATOM   1054 HG22 ILE    64      47.913  14.928  18.218  1.00  0.71           H  
ATOM   1055 HG23 ILE    64      49.251  14.729  17.061  1.00  0.71           H  
ATOM   1056 HD11 ILE    64      48.827  15.263  14.062  1.00  0.71           H  
ATOM   1057 HD12 ILE    64      49.417  13.652  13.589  1.00  0.71           H  
ATOM   1058 HD13 ILE    64      49.854  14.329  15.176  1.00  0.71           H  
ATOM   1059  N   GLY    65      44.927  15.788  18.003  1.00  0.74           N  
ATOM   1060  CA  GLY    65      44.457  16.490  19.186  1.00  0.74           C  
ATOM   1061  C   GLY    65      43.373  15.631  19.907  1.00  0.74           C  
ATOM   1062  O   GLY    65      43.438  15.448  21.121  1.00  0.74           O  
ATOM   1063  H   GLY    65      44.831  16.215  17.119  1.00  0.74           H  
ATOM   1064  HA2 GLY    65      44.026  17.447  18.893  1.00  0.74           H  
ATOM   1065  HA3 GLY    65      45.294  16.661  19.863  1.00  0.74           H  
ATOM   1066  N   GLN    66      42.487  15.181  19.103  1.00  0.83           N  
ATOM   1067  CA  GLN    66      41.407  14.355  19.641  1.00  0.83           C  
ATOM   1068  C   GLN    66      41.989  13.082  20.254  1.00  0.83           C  
ATOM   1069  O   GLN    66      41.589  12.685  21.346  1.00  0.83           O  
ATOM   1070  CB  GLN    66      40.393  13.997  18.552  1.00  0.83           C  
ATOM   1071  CG  GLN    66      39.115  13.404  19.147  1.00  0.83           C  
ATOM   1072  CD  GLN    66      39.219  11.887  19.264  1.00  0.83           C  
ATOM   1073  NE2 GLN    66      38.192  11.168  18.865  1.00  0.83           N  
ATOM   1074  OE1 GLN    66      40.225  11.358  19.715  1.00  0.83           O  
ATOM   1075  H   GLN    66      42.511  15.372  18.135  1.00  0.83           H  
ATOM   1076  HA  GLN    66      40.888  14.925  20.411  1.00  0.83           H  
ATOM   1077  HB2 GLN    66      40.841  13.267  17.877  1.00  0.83           H  
ATOM   1078  HB3 GLN    66      40.139  14.899  17.995  1.00  0.83           H  
ATOM   1079  HG2 GLN    66      38.272  13.655  18.503  1.00  0.83           H  
ATOM   1080  HG3 GLN    66      38.953  13.828  20.138  1.00  0.83           H  
ATOM   1081 HE21 GLN    66      38.226  10.161  18.928  1.00  0.83           H  
ATOM   1082 HE22 GLN    66      37.370  11.623  18.495  1.00  0.83           H  
ATOM   1083  N   HIS    67      42.950  12.433  19.552  1.00  0.78           N  
ATOM   1084  CA  HIS    67      43.578  11.211  20.044  1.00  0.78           C  
ATOM   1085  C   HIS    67      44.401  11.424  21.280  1.00  0.78           C  
ATOM   1086  O   HIS    67      44.355  10.609  22.198  1.00  0.78           O  
ATOM   1087  CB  HIS    67      44.444  10.606  18.934  1.00  0.78           C  
ATOM   1088  CG  HIS    67      43.641  10.020  17.809  1.00  0.78           C  
ATOM   1089  ND1 HIS    67      44.199   9.612  16.617  1.00  0.78           N  
ATOM   1090  CD2 HIS    67      42.309   9.775  17.706  1.00  0.78           C  
ATOM   1091  CE1 HIS    67      43.239   9.141  15.831  1.00  0.78           C  
ATOM   1092  NE2 HIS    67      42.080   9.230  16.470  1.00  0.78           N  
ATOM   1093  H   HIS    67      43.233  12.804  18.682  1.00  0.78           H  
ATOM   1094  HA  HIS    67      42.777  10.526  20.322  1.00  0.78           H  
ATOM   1095  HB2 HIS    67      45.060   9.818  19.367  1.00  0.78           H  
ATOM   1096  HB3 HIS    67      45.086  11.389  18.530  1.00  0.78           H  
ATOM   1097  HD2 HIS    67      41.564   9.974  18.462  1.00  0.78           H  
ATOM   1098  HE2 HIS    67      41.182   8.945  16.107  1.00  0.78           H  
ATOM   1099  HE1 HIS    67      43.379   8.749  14.834  1.00  0.78           H  
ATOM   1100  N   GLY    68      45.128  12.552  21.234  1.00  0.75           N  
ATOM   1101  CA  GLY    68      45.957  12.913  22.320  1.00  0.75           C  
ATOM   1102  C   GLY    68      45.245  13.168  23.601  1.00  0.75           C  
ATOM   1103  O   GLY    68      45.664  12.677  24.647  1.00  0.75           O  
ATOM   1104  H   GLY    68      45.087  13.140  20.442  1.00  0.75           H  
ATOM   1105  HA2 GLY    68      46.495  13.821  22.047  1.00  0.75           H  
ATOM   1106  HA3 GLY    68      46.669  12.104  22.485  1.00  0.75           H  
ATOM   1107  N   ALA    69      44.082  13.978  23.579  1.00  0.89           N  
ATOM   1108  CA  ALA    69      43.236  14.370  24.710  1.00  0.89           C  
ATOM   1109  C   ALA    69      42.753  13.078  25.168  1.00  0.89           C  
ATOM   1110  O   ALA    69      42.763  12.805  26.366  1.00  0.89           O  
ATOM   1111  CB  ALA    69      42.063  15.276  24.357  1.00  0.89           C  
ATOM   1112  H   ALA    69      43.851  14.290  22.672  1.00  0.89           H  
ATOM   1113  HA  ALA    69      43.791  14.963  25.437  1.00  0.89           H  
ATOM   1114  HB1 ALA    69      41.428  14.779  23.624  1.00  0.89           H  
ATOM   1115  HB2 ALA    69      42.438  16.210  23.938  1.00  0.89           H  
ATOM   1116  HB3 ALA    69      41.484  15.488  25.256  1.00  0.89           H  
ATOM   1117  N   SER    70      42.322  12.230  24.253  1.00  0.83           N  
ATOM   1118  CA  SER    70      41.531  10.985  24.584  1.00  0.83           C  
ATOM   1119  C   SER    70      42.466  10.138  25.333  1.00  0.83           C  
ATOM   1120  O   SER    70      42.126   9.644  26.405  1.00  0.83           O  
ATOM   1121  CB  SER    70      41.023  10.235  23.351  1.00  0.83           C  
ATOM   1122  OG  SER    70      40.082  11.033  22.648  1.00  0.83           O  
ATOM   1123  H   SER    70      42.536  12.429  23.311  1.00  0.83           H  
ATOM   1124  HA  SER    70      40.633  11.250  25.142  1.00  0.83           H  
ATOM   1125  HB2 SER    70      40.545   9.307  23.665  1.00  0.83           H  
ATOM   1126  HB3 SER    70      41.864  10.007  22.696  1.00  0.83           H  
ATOM   1127  HG  SER    70      40.527  11.841  22.383  1.00  0.83           H  
ATOM   1128  N   LEU    71      43.712   9.929  24.804  1.00  0.81           N  
ATOM   1129  CA  LEU    71      44.580   8.909  25.372  1.00  0.81           C  
ATOM   1130  C   LEU    71      45.004   9.434  26.720  1.00  0.81           C  
ATOM   1131  O   LEU    71      45.095   8.669  27.678  1.00  0.81           O  
ATOM   1132  CB  LEU    71      45.813   8.628  24.508  1.00  0.81           C  
ATOM   1133  CG  LEU    71      45.464   7.943  23.182  1.00  0.81           C  
ATOM   1134  CD1 LEU    71      46.713   7.813  22.312  1.00  0.81           C  
ATOM   1135  CD2 LEU    71      44.900   6.546  23.440  1.00  0.81           C  
ATOM   1136  H   LEU    71      44.032  10.465  24.040  1.00  0.81           H  
ATOM   1137  HA  LEU    71      44.044   7.962  25.438  1.00  0.81           H  
ATOM   1138  HB2 LEU    71      46.490   7.982  25.067  1.00  0.81           H  
ATOM   1139  HB3 LEU    71      46.310   9.574  24.292  1.00  0.81           H  
ATOM   1140  HG  LEU    71      44.719   8.552  22.670  1.00  0.81           H  
ATOM   1141 HD11 LEU    71      47.454   7.204  22.829  1.00  0.81           H  
ATOM   1142 HD12 LEU    71      47.127   8.803  22.120  1.00  0.81           H  
ATOM   1143 HD13 LEU    71      46.449   7.340  21.366  1.00  0.81           H  
ATOM   1144 HD21 LEU    71      45.648   5.941  23.952  1.00  0.81           H  
ATOM   1145 HD22 LEU    71      44.641   6.077  22.490  1.00  0.81           H  
ATOM   1146 HD23 LEU    71      44.008   6.623  24.062  1.00  0.81           H  
ATOM   1147  N   SER    72      45.233  10.740  26.696  1.00  0.84           N  
ATOM   1148  CA  SER    72      45.634  11.241  27.983  1.00  0.84           C  
ATOM   1149  C   SER    72      44.571  11.133  29.052  1.00  0.84           C  
ATOM   1150  O   SER    72      44.882  10.827  30.201  1.00  0.84           O  
ATOM   1151  CB  SER    72      46.067  12.700  27.826  1.00  0.84           C  
ATOM   1152  OG  SER    72      44.959  13.497  27.432  1.00  0.84           O  
ATOM   1153  H   SER    72      45.159  11.366  25.937  1.00  0.84           H  
ATOM   1154  HA  SER    72      46.457  10.613  28.325  1.00  0.84           H  
ATOM   1155  HB2 SER    72      46.846  12.765  27.067  1.00  0.84           H  
ATOM   1156  HB3 SER    72      46.454  13.066  28.777  1.00  0.84           H  
ATOM   1157  HG  SER    72      44.639  13.155  26.594  1.00  0.84           H  
ATOM   1158  N   SER    73      43.208  11.372  28.759  1.00  0.82           N  
ATOM   1159  CA  SER    73      42.028  11.199  29.715  1.00  0.82           C  
ATOM   1160  C   SER    73      41.888   9.747  30.167  1.00  0.82           C  
ATOM   1161  O   SER    73      41.526   9.491  31.313  1.00  0.82           O  
ATOM   1162  CB  SER    73      40.733  11.662  29.046  1.00  0.82           C  
ATOM   1163  OG  SER    73      40.422  10.817  27.949  1.00  0.82           O  
ATOM   1164  H   SER    73      43.040  11.676  27.835  1.00  0.82           H  
ATOM   1165  HA  SER    73      42.219  11.813  30.595  1.00  0.82           H  
ATOM   1166  HB2 SER    73      40.857  12.685  28.690  1.00  0.82           H  
ATOM   1167  HB3 SER    73      39.920  11.626  29.771  1.00  0.82           H  
ATOM   1168  HG  SER    73      41.110  10.150  27.892  1.00  0.82           H  
ATOM   1169  N   PHE    74      42.182   8.897  29.267  1.00  0.72           N  
ATOM   1170  CA  PHE    74      42.112   7.472  29.598  1.00  0.72           C  
ATOM   1171  C   PHE    74      43.034   7.111  30.634  1.00  0.72           C  
ATOM   1172  O   PHE    74      42.665   6.405  31.569  1.00  0.72           O  
ATOM   1173  CB  PHE    74      42.383   6.636  28.343  1.00  0.72           C  
ATOM   1174  CG  PHE    74      41.329   6.849  27.280  1.00  0.72           C  
ATOM   1175  CD1 PHE    74      41.582   6.499  25.956  1.00  0.72           C  
ATOM   1176  CD2 PHE    74      40.094   7.399  27.618  1.00  0.72           C  
ATOM   1177  CE1 PHE    74      40.609   6.696  24.977  1.00  0.72           C  
ATOM   1178  CE2 PHE    74      39.120   7.596  26.640  1.00  0.72           C  
ATOM   1179  CZ  PHE    74      39.379   7.245  25.321  1.00  0.72           C  
ATOM   1180  H   PHE    74      42.457   9.169  28.359  1.00  0.72           H  
ATOM   1181  HA  PHE    74      41.108   7.269  29.971  1.00  0.72           H  
ATOM   1182  HB2 PHE    74      42.396   5.582  28.619  1.00  0.72           H  
ATOM   1183  HB3 PHE    74      43.354   6.917  27.936  1.00  0.72           H  
ATOM   1184  HD1 PHE    74      42.537   6.073  25.686  1.00  0.72           H  
ATOM   1185  HD2 PHE    74      39.890   7.674  28.642  1.00  0.72           H  
ATOM   1186  HE1 PHE    74      40.811   6.422  23.952  1.00  0.72           H  
ATOM   1187  HE2 PHE    74      38.164   8.021  26.908  1.00  0.72           H  
ATOM   1188  HZ  PHE    74      38.625   7.399  24.563  1.00  0.72           H  
ATOM   1189  N   LEU    75      44.263   7.582  30.519  1.00  0.82           N  
ATOM   1190  CA  LEU    75      45.259   7.369  31.512  1.00  0.82           C  
ATOM   1191  C   LEU    75      44.907   7.973  32.875  1.00  0.82           C  
ATOM   1192  O   LEU    75      45.079   7.320  33.902  1.00  0.82           O  
ATOM   1193  CB  LEU    75      46.587   7.943  31.011  1.00  0.82           C  
ATOM   1194  CG  LEU    75      47.175   7.147  29.841  1.00  0.82           C  
ATOM   1195  CD1 LEU    75      48.421   7.845  29.302  1.00  0.82           C  
ATOM   1196  CD2 LEU    75      47.560   5.741  30.299  1.00  0.82           C  
ATOM   1197  H   LEU    75      44.492   8.102  29.711  1.00  0.82           H  
ATOM   1198  HA  LEU    75      45.332   6.293  31.671  1.00  0.82           H  
ATOM   1199  HB2 LEU    75      47.303   7.933  31.833  1.00  0.82           H  
ATOM   1200  HB3 LEU    75      46.422   8.970  30.685  1.00  0.82           H  
ATOM   1201  HG  LEU    75      46.420   7.085  29.057  1.00  0.82           H  
ATOM   1202 HD11 LEU    75      49.173   7.905  30.089  1.00  0.82           H  
ATOM   1203 HD12 LEU    75      48.160   8.850  28.972  1.00  0.82           H  
ATOM   1204 HD13 LEU    75      48.820   7.278  28.461  1.00  0.82           H  
ATOM   1205 HD21 LEU    75      48.315   5.808  31.082  1.00  0.82           H  
ATOM   1206 HD22 LEU    75      47.961   5.181  29.454  1.00  0.82           H  
ATOM   1207 HD23 LEU    75      46.678   5.231  30.687  1.00  0.82           H  
ATOM   1208  N   HIS    76      44.414   9.197  32.891  1.00  0.95           N  
ATOM   1209  CA  HIS    76      44.060   9.871  34.173  1.00  0.95           C  
ATOM   1210  C   HIS    76      42.949   8.999  34.867  1.00  0.95           C  
ATOM   1211  O   HIS    76      43.021   8.754  36.069  1.00  0.95           O  
ATOM   1212  CB  HIS    76      43.551  11.299  33.960  1.00  0.95           C  
ATOM   1213  CG  HIS    76      44.644  12.279  33.647  1.00  0.95           C  
ATOM   1214  ND1 HIS    76      45.169  12.447  32.384  1.00  0.95           N  
ATOM   1215  CD2 HIS    76      45.312  13.146  34.452  1.00  0.95           C  
ATOM   1216  CE1 HIS    76      46.113  13.378  32.430  1.00  0.95           C  
ATOM   1217  NE2 HIS    76      46.220  13.818  33.677  1.00  0.95           N  
ATOM   1218  H   HIS    76      44.275   9.677  32.040  1.00  0.95           H  
ATOM   1219  HA  HIS    76      44.952   9.953  34.794  1.00  0.95           H  
ATOM   1220  HB2 HIS    76      43.044  11.625  34.868  1.00  0.95           H  
ATOM   1221  HB3 HIS    76      42.843  11.294  33.131  1.00  0.95           H  
ATOM   1222  HD1 HIS    76      44.862  11.908  31.500  1.00  0.95           H  
ATOM   1223  HD2 HIS    76      45.155  13.281  35.512  1.00  0.95           H  
ATOM   1224  HE1 HIS    76      46.698  13.721  31.590  1.00  0.95           H  
ATOM   1225  N   GLY    77      41.943   8.548  34.063  1.00  0.94           N  
ATOM   1226  CA  GLY    77      40.924   7.610  34.607  1.00  0.94           C  
ATOM   1227  C   GLY    77      41.250   6.195  34.899  1.00  0.94           C  
ATOM   1228  O   GLY    77      40.841   5.668  35.931  1.00  0.94           O  
ATOM   1229  H   GLY    77      41.881   8.833  33.120  1.00  0.94           H  
ATOM   1230  HA2 GLY    77      40.106   7.594  33.887  1.00  0.94           H  
ATOM   1231  HA3 GLY    77      40.576   8.045  35.544  1.00  0.94           H  
ATOM   1232  N   VAL    78      41.998   5.594  33.974  1.00  0.94           N  
ATOM   1233  CA  VAL    78      42.323   4.148  34.153  1.00  0.94           C  
ATOM   1234  C   VAL    78      43.216   4.066  35.466  1.00  0.94           C  
ATOM   1235  O   VAL    78      43.069   3.135  36.254  1.00  0.94           O  
ATOM   1236  CB  VAL    78      43.080   3.533  32.956  1.00  0.94           C  
ATOM   1237  CG1 VAL    78      42.253   3.657  31.677  1.00  0.94           C  
ATOM   1238  CG2 VAL    78      44.412   4.252  32.742  1.00  0.94           C  
ATOM   1239  H   VAL    78      42.345   6.072  33.183  1.00  0.94           H  
ATOM   1240  HA  VAL    78      41.400   3.574  34.230  1.00  0.94           H  
ATOM   1241  HB  VAL    78      43.257   2.481  33.179  1.00  0.94           H  
ATOM   1242 HG11 VAL    78      42.078   4.710  31.458  1.00  0.94           H  
ATOM   1243 HG12 VAL    78      41.297   3.151  31.812  1.00  0.94           H  
ATOM   1244 HG13 VAL    78      42.793   3.198  30.849  1.00  0.94           H  
ATOM   1245 HG21 VAL    78      44.226   5.303  32.519  1.00  0.94           H  
ATOM   1246 HG22 VAL    78      44.943   3.792  31.909  1.00  0.94           H  
ATOM   1247 HG23 VAL    78      45.016   4.174  33.646  1.00  0.94           H  
ATOM   1248  N   LYS    79      44.072   4.977  35.681  1.00  1.24           N  
ATOM   1249  CA  LYS    79      45.118   4.866  36.800  1.00  1.24           C  
ATOM   1250  C   LYS    79      44.500   4.949  38.160  1.00  1.24           C  
ATOM   1251  O   LYS    79      43.396   5.469  38.305  1.00  1.24           O  
ATOM   1252  CB  LYS    79      46.173   5.963  36.632  1.00  1.24           C  
ATOM   1253  CG  LYS    79      47.031   5.732  35.387  1.00  1.24           C  
ATOM   1254  CD  LYS    79      48.094   6.823  35.252  1.00  1.24           C  
ATOM   1255  CE  LYS    79      48.942   6.598  34.002  1.00  1.24           C  
ATOM   1256  NZ  LYS    79      49.977   7.660  33.893  1.00  1.24           N1+
ATOM   1257  H   LYS    79      44.060   5.782  35.111  1.00  1.24           H  
ATOM   1258  HA  LYS    79      45.588   3.886  36.718  1.00  1.24           H  
ATOM   1259  HB2 LYS    79      46.819   5.971  37.510  1.00  1.24           H  
ATOM   1260  HB3 LYS    79      45.671   6.926  36.542  1.00  1.24           H  
ATOM   1261  HG2 LYS    79      46.391   5.745  34.504  1.00  1.24           H  
ATOM   1262  HG3 LYS    79      47.522   4.762  35.466  1.00  1.24           H  
ATOM   1263  HD2 LYS    79      48.739   6.805  36.130  1.00  1.24           H  
ATOM   1264  HD3 LYS    79      47.604   7.794  35.182  1.00  1.24           H  
ATOM   1265  HE2 LYS    79      48.301   6.627  33.121  1.00  1.24           H  
ATOM   1266  HE3 LYS    79      49.429   5.625  34.066  1.00  1.24           H  
ATOM   1267  HZ1 LYS    79      50.533   7.504  33.064  1.00  1.24           H  
ATOM   1268  HZ2 LYS    79      50.573   7.634  34.708  1.00  1.24           H  
ATOM   1269  HZ3 LYS    79      49.528   8.563  33.832  1.00  1.24           H  
ATOM   1270  N   GLU    80      45.206   4.442  39.189  1.00  3.03           N  
ATOM   1271  CA  GLU    80      44.615   3.636  40.171  1.00  3.03           C  
ATOM   1272  C   GLU    80      43.709   2.460  39.708  1.00  3.03           C  
ATOM   1273  O   GLU    80      42.489   2.604  39.659  1.00  3.03           O  
ATOM   1274  CB  GLU    80      43.829   4.576  41.089  1.00  3.03           C  
ATOM   1275  CG  GLU    80      44.759   5.511  41.862  1.00  3.03           C  
ATOM   1276  CD  GLU    80      43.966   6.434  42.781  1.00  3.03           C  
ATOM   1277  OE1 GLU    80      44.590   7.132  43.584  1.00  3.03           O  
ATOM   1278  OE2 GLU    80      42.734   6.435  42.674  1.00  3.03           O1-
ATOM   1279  H   GLU    80      46.169   4.650  39.251  1.00  3.03           H  
ATOM   1280  HA  GLU    80      45.436   3.109  40.657  1.00  3.03           H  
ATOM   1281  HB2 GLU    80      43.256   3.980  41.799  1.00  3.03           H  
ATOM   1282  HB3 GLU    80      43.148   5.175  40.484  1.00  3.03           H  
ATOM   1283  HG2 GLU    80      45.326   6.115  41.154  1.00  3.03           H  
ATOM   1284  HG3 GLU    80      45.446   4.914  42.462  1.00  3.03           H  
ATOM   1285  N   ALA    81      44.198   1.267  39.355  1.00  3.83           N  
ATOM   1286  CA  ALA    81      43.232   0.125  39.591  1.00  3.83           C  
ATOM   1287  C   ALA    81      41.930   0.218  38.673  1.00  3.83           C  
ATOM   1288  O   ALA    81      40.859   0.577  39.157  1.00  3.83           O  
ATOM   1289  CB  ALA    81      42.839   0.097  41.063  1.00  3.83           C  
ATOM   1290  H   ALA    81      45.089   1.074  38.977  1.00  3.83           H  
ATOM   1291  HA  ALA    81      43.740  -0.800  39.317  1.00  3.83           H  
ATOM   1292  HB1 ALA    81      42.333   1.027  41.322  1.00  3.83           H  
ATOM   1293  HB2 ALA    81      43.734  -0.013  41.676  1.00  3.83           H  
ATOM   1294  HB3 ALA    81      42.169  -0.744  41.244  1.00  3.83           H  
ATOM   1295  N   ARG    82      42.131  -0.115  37.442  1.00  2.83           N  
ATOM   1296  CA  ARG    82      41.413   0.353  36.257  1.00  2.83           C  
ATOM   1297  C   ARG    82      40.229  -0.579  36.009  1.00  2.83           C  
ATOM   1298  O   ARG    82      40.355  -1.791  36.173  1.00  2.83           O  
ATOM   1299  CB  ARG    82      42.319   0.390  35.024  1.00  2.83           C  
ATOM   1300  CG  ARG    82      42.873  -0.995  34.690  1.00  2.83           C  
ATOM   1301  CD  ARG    82      43.803  -0.928  33.479  1.00  2.83           C  
ATOM   1302  NE  ARG    82      44.464  -2.235  33.284  1.00  2.83           N  
ATOM   1303  CZ  ARG    82      45.411  -2.420  32.381  1.00  2.83           C  
ATOM   1304  NH1 ARG    82      45.976  -3.602  32.240  1.00  2.83           N  
ATOM   1305  NH2 ARG    82      45.791  -1.417  31.619  1.00  2.83           N1+
ATOM   1306  H   ARG    82      42.864  -0.767  37.335  1.00  2.83           H  
ATOM   1307  HA  ARG    82      41.067   1.371  36.434  1.00  2.83           H  
ATOM   1308  HB2 ARG    82      43.151   1.067  35.217  1.00  2.83           H  
ATOM   1309  HB3 ARG    82      41.744   0.755  34.173  1.00  2.83           H  
ATOM   1310  HG2 ARG    82      42.045  -1.668  34.468  1.00  2.83           H  
ATOM   1311  HG3 ARG    82      43.429  -1.374  35.547  1.00  2.83           H  
ATOM   1312  HD2 ARG    82      44.559  -0.161  33.645  1.00  2.83           H  
ATOM   1313  HD3 ARG    82      43.223  -0.679  32.590  1.00  2.83           H  
ATOM   1314  HE  ARG    82      44.182  -3.014  33.861  1.00  2.83           H  
ATOM   1315 HH11 ARG    82      46.699  -3.737  31.548  1.00  2.83           H  
ATOM   1316 HH12 ARG    82      45.686  -4.373  32.824  1.00  2.83           H  
ATOM   1317 HH21 ARG    82      46.514  -1.554  30.928  1.00  2.83           H  
ATOM   1318 HH22 ARG    82      45.359  -0.510  31.725  1.00  2.83           H  
ATOM   1319  N   SER    83      39.068   0.006  35.601  1.00  3.62           N  
ATOM   1320  CA  SER    83      37.878  -0.744  35.218  1.00  3.62           C  
ATOM   1321  C   SER    83      37.217  -0.018  34.068  1.00  3.62           C  
ATOM   1322  O   SER    83      37.533   1.140  33.807  1.00  3.62           O  
ATOM   1323  CB  SER    83      36.892  -0.885  36.379  1.00  3.62           C  
ATOM   1324  OG  SER    83      36.403   0.393  36.761  1.00  3.62           O  
ATOM   1325  H   SER    83      39.049   0.992  35.567  1.00  3.62           H  
ATOM   1326  HA  SER    83      38.174  -1.752  34.926  1.00  3.62           H  
ATOM   1327  HB2 SER    83      37.397  -1.346  37.227  1.00  3.62           H  
ATOM   1328  HB3 SER    83      36.057  -1.513  36.069  1.00  3.62           H  
ATOM   1329  HG  SER    83      35.450   0.385  36.648  1.00  3.62           H  
ATOM   1330  N   LEU    84      36.290  -0.567  33.307  1.00  2.44           N  
ATOM   1331  CA  LEU    84      36.200  -0.578  31.866  1.00  2.44           C  
ATOM   1332  C   LEU    84      36.057   0.865  31.234  1.00  2.44           C  
ATOM   1333  O   LEU    84      35.870   1.840  31.959  1.00  2.44           O  
ATOM   1334  CB  LEU    84      35.015  -1.453  31.449  1.00  2.44           C  
ATOM   1335  CG  LEU    84      35.091  -1.898  29.984  1.00  2.44           C  
ATOM   1336  CD1 LEU    84      36.104  -3.029  29.829  1.00  2.44           C  
ATOM   1337  CD2 LEU    84      33.725  -2.394  29.510  1.00  2.44           C  
ATOM   1338  H   LEU    84      35.588  -1.014  33.837  1.00  2.44           H  
ATOM   1339  HA  LEU    84      37.137  -0.985  31.485  1.00  2.44           H  
ATOM   1340  HB2 LEU    84      34.096  -0.886  31.593  1.00  2.44           H  
ATOM   1341  HB3 LEU    84      34.998  -2.340  32.082  1.00  2.44           H  
ATOM   1342  HG  LEU    84      35.399  -1.042  29.383  1.00  2.44           H  
ATOM   1343 HD11 LEU    84      35.791  -3.882  30.431  1.00  2.44           H  
ATOM   1344 HD12 LEU    84      37.084  -2.688  30.164  1.00  2.44           H  
ATOM   1345 HD13 LEU    84      36.161  -3.325  28.781  1.00  2.44           H  
ATOM   1346 HD21 LEU    84      33.420  -3.249  30.113  1.00  2.44           H  
ATOM   1347 HD22 LEU    84      33.790  -2.691  28.463  1.00  2.44           H  
ATOM   1348 HD23 LEU    84      32.991  -1.595  29.616  1.00  2.44           H  
ATOM   1349  N   VAL    85      36.128   1.069  29.902  1.00  2.83           N  
ATOM   1350  CA  VAL    85      36.953   2.257  29.390  1.00  2.83           C  
ATOM   1351  C   VAL    85      36.138   2.820  28.211  1.00  2.83           C  
ATOM   1352  O   VAL    85      35.445   2.069  27.528  1.00  2.83           O  
ATOM   1353  CB  VAL    85      38.376   1.880  28.919  1.00  2.83           C  
ATOM   1354  CG1 VAL    85      39.078   3.093  28.311  1.00  2.83           C  
ATOM   1355  CG2 VAL    85      39.210   1.377  30.096  1.00  2.83           C  
ATOM   1356  H   VAL    85      35.667   0.486  29.252  1.00  2.83           H  
ATOM   1357  HA  VAL    85      37.113   2.972  30.197  1.00  2.83           H  
ATOM   1358  HB  VAL    85      38.282   1.095  28.169  1.00  2.83           H  
ATOM   1359 HG11 VAL    85      39.170   3.875  29.065  1.00  2.83           H  
ATOM   1360 HG12 VAL    85      38.495   3.466  27.469  1.00  2.83           H  
ATOM   1361 HG13 VAL    85      40.070   2.803  27.966  1.00  2.83           H  
ATOM   1362 HG21 VAL    85      39.300   2.167  30.842  1.00  2.83           H  
ATOM   1363 HG22 VAL    85      40.202   1.095  29.744  1.00  2.83           H  
ATOM   1364 HG23 VAL    85      38.723   0.510  30.542  1.00  2.83           H  
ATOM   1365  N   ILE    86      36.231   4.209  27.957  1.00  2.10           N  
ATOM   1366  CA  ILE    86      35.252   5.266  28.097  1.00  2.10           C  
ATOM   1367  C   ILE    86      35.308   6.175  26.847  1.00  2.10           C  
ATOM   1368  O   ILE    86      36.205   6.030  26.019  1.00  2.10           O  
ATOM   1369  CB  ILE    86      35.491   6.102  29.374  1.00  2.10           C  
ATOM   1370  CG1 ILE    86      36.865   6.779  29.321  1.00  2.10           C  
ATOM   1371  CG2 ILE    86      35.437   5.207  30.614  1.00  2.10           C  
ATOM   1372  CD1 ILE    86      37.031   7.803  30.438  1.00  2.10           C  
ATOM   1373  H   ILE    86      37.136   4.430  27.630  1.00  2.10           H  
ATOM   1374  HA  ILE    86      34.265   4.812  28.186  1.00  2.10           H  
ATOM   1375  HB  ILE    86      34.709   6.859  29.430  1.00  2.10           H  
ATOM   1376 HG12 ILE    86      36.974   7.283  28.361  1.00  2.10           H  
ATOM   1377 HG13 ILE    86      37.638   6.018  29.422  1.00  2.10           H  
ATOM   1378 HG21 ILE    86      36.221   4.452  30.552  1.00  2.10           H  
ATOM   1379 HG22 ILE    86      34.465   4.717  30.667  1.00  2.10           H  
ATOM   1380 HG23 ILE    86      35.587   5.814  31.507  1.00  2.10           H  
ATOM   1381 HD11 ILE    86      36.261   8.569  30.346  1.00  2.10           H  
ATOM   1382 HD12 ILE    86      38.015   8.266  30.364  1.00  2.10           H  
ATOM   1383 HD13 ILE    86      36.935   7.306  31.403  1.00  2.10           H  
ATOM   1384  N   LEU    87      34.336   7.061  26.805  1.00  1.57           N  
ATOM   1385  CA  LEU    87      34.567   8.352  26.056  1.00  1.57           C  
ATOM   1386  C   LEU    87      33.530   9.446  26.407  1.00  1.57           C  
ATOM   1387  O   LEU    87      32.457   9.136  26.921  1.00  1.57           O  
ATOM   1388  CB  LEU    87      34.546   8.073  24.551  1.00  1.57           C  
ATOM   1389  CG  LEU    87      33.130   7.846  24.008  1.00  1.57           C  
ATOM   1390  CD1 LEU    87      33.167   7.684  22.490  1.00  1.57           C  
ATOM   1391  CD2 LEU    87      32.524   6.585  24.622  1.00  1.57           C  
ATOM   1392  H   LEU    87      33.467   6.909  27.247  1.00  1.57           H  
ATOM   1393  HA  LEU    87      35.541   8.736  26.359  1.00  1.57           H  
ATOM   1394  HB2 LEU    87      35.142   7.182  24.354  1.00  1.57           H  
ATOM   1395  HB3 LEU    87      34.985   8.925  24.033  1.00  1.57           H  
ATOM   1396  HG  LEU    87      32.521   8.711  24.271  1.00  1.57           H  
ATOM   1397 HD11 LEU    87      33.776   6.818  22.232  1.00  1.57           H  
ATOM   1398 HD12 LEU    87      33.597   8.578  22.040  1.00  1.57           H  
ATOM   1399 HD13 LEU    87      32.154   7.540  22.115  1.00  1.57           H  
ATOM   1400 HD21 LEU    87      33.135   5.722  24.357  1.00  1.57           H  
ATOM   1401 HD22 LEU    87      31.513   6.445  24.240  1.00  1.57           H  
ATOM   1402 HD23 LEU    87      32.492   6.688  25.707  1.00  1.57           H  
ATOM   1403  N   LYS    88      33.816  10.731  26.135  1.00  2.05           N  
ATOM   1404  CA  LYS    88      32.674  11.599  25.735  1.00  2.05           C  
ATOM   1405  C   LYS    88      33.066  12.679  24.808  1.00  2.05           C  
ATOM   1406  O   LYS    88      32.525  12.775  23.709  1.00  2.05           O  
ATOM   1407  CB  LYS    88      32.027  12.191  26.991  1.00  2.05           C  
ATOM   1408  CG  LYS    88      30.814  13.056  26.645  1.00  2.05           C  
ATOM   1409  CD  LYS    88      30.177  13.626  27.912  1.00  2.05           C  
ATOM   1410  CE  LYS    88      29.018  14.558  27.561  1.00  2.05           C  
ATOM   1411  NZ  LYS    88      28.418  15.113  28.803  1.00  2.05           N1+
ATOM   1412  H   LYS    88      34.722  11.118  26.183  1.00  2.05           H  
ATOM   1413  HA  LYS    88      31.961  10.974  25.197  1.00  2.05           H  
ATOM   1414  HB2 LYS    88      32.762  12.805  27.512  1.00  2.05           H  
ATOM   1415  HB3 LYS    88      31.707  11.377  27.641  1.00  2.05           H  
ATOM   1416  HG2 LYS    88      30.079  12.447  26.118  1.00  2.05           H  
ATOM   1417  HG3 LYS    88      31.132  13.878  26.004  1.00  2.05           H  
ATOM   1418  HD2 LYS    88      30.928  14.184  28.470  1.00  2.05           H  
ATOM   1419  HD3 LYS    88      29.804  12.806  28.525  1.00  2.05           H  
ATOM   1420  HE2 LYS    88      28.260  14.000  27.012  1.00  2.05           H  
ATOM   1421  HE3 LYS    88      29.387  15.376  26.942  1.00  2.05           H  
ATOM   1422  HZ1 LYS    88      27.653  15.727  28.562  1.00  2.05           H  
ATOM   1423  HZ2 LYS    88      29.119  15.632  29.313  1.00  2.05           H  
ATOM   1424  HZ3 LYS    88      28.074  14.357  29.378  1.00  2.05           H  
ATOM   1425  N   HIS    89      34.026  13.442  25.340  1.00  4.96           N  
ATOM   1426  CA  HIS    89      34.675  14.543  24.764  1.00  4.96           C  
ATOM   1427  C   HIS    89      35.284  14.079  23.481  1.00  4.96           C  
ATOM   1428  O   HIS    89      35.154  14.750  22.459  1.00  4.96           O  
ATOM   1429  CB  HIS    89      35.756  15.126  25.679  1.00  4.96           C  
ATOM   1430  CG  HIS    89      36.530  16.245  25.044  1.00  4.96           C  
ATOM   1431  ND1 HIS    89      37.441  16.050  24.028  1.00  4.96           N  
ATOM   1432  CD2 HIS    89      36.520  17.580  25.293  1.00  4.96           C  
ATOM   1433  CE1 HIS    89      37.957  17.223  23.682  1.00  4.96           C  
ATOM   1434  NE2 HIS    89      37.413  18.169  24.436  1.00  4.96           N  
ATOM   1435  H   HIS    89      34.278  13.156  26.250  1.00  4.96           H  
ATOM   1436  HA  HIS    89      33.950  15.340  24.597  1.00  4.96           H  
ATOM   1437  HB2 HIS    89      36.452  14.330  25.943  1.00  4.96           H  
ATOM   1438  HB3 HIS    89      35.278  15.505  26.582  1.00  4.96           H  
ATOM   1439  HD2 HIS    89      35.917  18.086  26.033  1.00  4.96           H  
ATOM   1440  HE2 HIS    89      37.621  19.156  24.387  1.00  4.96           H  
ATOM   1441  HE1 HIS    89      38.698  17.381  22.913  1.00  4.96           H  
ATOM   1442  N   SER    90      35.955  12.908  23.534  1.00  0.83           N  
ATOM   1443  CA  SER    90      36.506  12.236  22.373  1.00  0.83           C  
ATOM   1444  C   SER    90      35.394  11.832  21.347  1.00  0.83           C  
ATOM   1445  O   SER    90      35.581  11.987  20.142  1.00  0.83           O  
ATOM   1446  CB  SER    90      37.284  10.993  22.811  1.00  0.83           C  
ATOM   1447  OG  SER    90      37.737  10.275  21.673  1.00  0.83           O  
ATOM   1448  H   SER    90      36.065  12.500  24.425  1.00  0.83           H  
ATOM   1449  HA  SER    90      37.177  12.936  21.875  1.00  0.83           H  
ATOM   1450  HB2 SER    90      36.634  10.352  23.406  1.00  0.83           H  
ATOM   1451  HB3 SER    90      38.142  11.297  23.410  1.00  0.83           H  
ATOM   1452  HG  SER    90      38.695  10.238  21.716  1.00  0.83           H  
ATOM   1453  N   SER    91      34.239  11.320  21.877  1.00  0.54           N  
ATOM   1454  CA  SER    91      33.070  10.951  20.957  1.00  0.54           C  
ATOM   1455  C   SER    91      32.565  12.192  20.203  1.00  0.54           C  
ATOM   1456  O   SER    91      32.218  12.100  19.028  1.00  0.54           O  
ATOM   1457  CB  SER    91      31.926  10.329  21.760  1.00  0.54           C  
ATOM   1458  OG  SER    91      31.201  11.344  22.439  1.00  0.54           O  
ATOM   1459  H   SER    91      34.147  11.186  22.851  1.00  0.54           H  
ATOM   1460  HA  SER    91      33.428  10.219  20.233  1.00  0.54           H  
ATOM   1461  HB2 SER    91      32.335   9.629  22.488  1.00  0.54           H  
ATOM   1462  HB3 SER    91      31.256   9.799  21.083  1.00  0.54           H  
ATOM   1463  HG  SER    91      31.812  11.793  23.028  1.00  0.54           H  
ATOM   1464  N   LEU    92      32.579  13.350  21.028  1.00  1.05           N  
ATOM   1465  CA  LEU    92      32.313  14.624  20.364  1.00  1.05           C  
ATOM   1466  C   LEU    92      33.138  14.991  19.131  1.00  1.05           C  
ATOM   1467  O   LEU    92      32.577  15.358  18.101  1.00  1.05           O  
ATOM   1468  CB  LEU    92      32.468  15.703  21.439  1.00  1.05           C  
ATOM   1469  CG  LEU    92      32.233  17.118  20.898  1.00  1.05           C  
ATOM   1470  CD1 LEU    92      30.802  17.254  20.381  1.00  1.05           C  
ATOM   1471  CD2 LEU    92      32.454  18.150  22.004  1.00  1.05           C  
ATOM   1472  H   LEU    92      32.756  13.340  21.999  1.00  1.05           H  
ATOM   1473  HA  LEU    92      31.313  14.535  19.939  1.00  1.05           H  
ATOM   1474  HB2 LEU    92      33.478  15.648  21.844  1.00  1.05           H  
ATOM   1475  HB3 LEU    92      31.747  15.510  22.233  1.00  1.05           H  
ATOM   1476  HG  LEU    92      32.937  17.293  20.085  1.00  1.05           H  
ATOM   1477 HD11 LEU    92      30.102  17.078  21.198  1.00  1.05           H  
ATOM   1478 HD12 LEU    92      30.630  16.523  19.591  1.00  1.05           H  
ATOM   1479 HD13 LEU    92      30.653  18.258  19.985  1.00  1.05           H  
ATOM   1480 HD21 LEU    92      31.748  17.971  22.815  1.00  1.05           H  
ATOM   1481 HD22 LEU    92      32.300  19.152  21.603  1.00  1.05           H  
ATOM   1482 HD23 LEU    92      33.472  18.064  22.383  1.00  1.05           H  
ATOM   1483  N   PHE    93      34.401  14.872  19.286  1.00  0.89           N  
ATOM   1484  CA  PHE    93      35.262  15.136  18.134  1.00  0.89           C  
ATOM   1485  C   PHE    93      35.529  13.806  17.291  1.00  0.89           C  
ATOM   1486  O   PHE    93      36.300  13.828  16.334  1.00  0.89           O  
ATOM   1487  CB  PHE    93      36.593  15.738  18.598  1.00  0.89           C  
ATOM   1488  CG  PHE    93      36.413  17.106  19.217  1.00  0.89           C  
ATOM   1489  CD1 PHE    93      36.383  17.254  20.601  1.00  0.89           C  
ATOM   1490  CD2 PHE    93      36.277  18.229  18.405  1.00  0.89           C  
ATOM   1491  CE1 PHE    93      36.217  18.515  21.170  1.00  0.89           C  
ATOM   1492  CE2 PHE    93      36.111  19.492  18.973  1.00  0.89           C  
ATOM   1493  CZ  PHE    93      36.081  19.633  20.355  1.00  0.89           C  
ATOM   1494  H   PHE    93      34.811  14.609  20.144  1.00  0.89           H  
ATOM   1495  HA  PHE    93      34.749  15.848  17.488  1.00  0.89           H  
ATOM   1496  HB2 PHE    93      37.258  15.826  17.739  1.00  0.89           H  
ATOM   1497  HB3 PHE    93      37.041  15.074  19.337  1.00  0.89           H  
ATOM   1498  HD1 PHE    93      36.489  16.387  21.237  1.00  0.89           H  
ATOM   1499  HD2 PHE    93      36.300  18.122  17.331  1.00  0.89           H  
ATOM   1500  HE1 PHE    93      36.194  18.624  22.244  1.00  0.89           H  
ATOM   1501  HE2 PHE    93      36.006  20.360  18.339  1.00  0.89           H  
ATOM   1502  HZ  PHE    93      35.952  20.611  20.796  1.00  0.89           H  
ATOM   1503  N   LEU    94      34.871  12.596  17.641  1.00  0.72           N  
ATOM   1504  CA  LEU    94      34.481  11.764  16.542  1.00  0.72           C  
ATOM   1505  C   LEU    94      33.317  12.468  15.689  1.00  0.72           C  
ATOM   1506  O   LEU    94      33.347  12.435  14.461  1.00  0.72           O  
ATOM   1507  CB  LEU    94      34.008  10.397  17.045  1.00  0.72           C  
ATOM   1508  CG  LEU    94      35.148   9.549  17.621  1.00  0.72           C  
ATOM   1509  CD1 LEU    94      34.589   8.281  18.263  1.00  0.72           C  
ATOM   1510  CD2 LEU    94      36.121   9.150  16.513  1.00  0.72           C  
ATOM   1511  H   LEU    94      34.670  12.304  18.562  1.00  0.72           H  
ATOM   1512  HA  LEU    94      35.349  11.620  15.899  1.00  0.72           H  
ATOM   1513  HB2 LEU    94      33.558   9.856  16.212  1.00  0.72           H  
ATOM   1514  HB3 LEU    94      33.261  10.552  17.824  1.00  0.72           H  
ATOM   1515  HG  LEU    94      35.669  10.143  18.372  1.00  0.72           H  
ATOM   1516 HD11 LEU    94      34.069   7.691  17.509  1.00  0.72           H  
ATOM   1517 HD12 LEU    94      33.892   8.552  19.056  1.00  0.72           H  
ATOM   1518 HD13 LEU    94      35.407   7.695  18.682  1.00  0.72           H  
ATOM   1519 HD21 LEU    94      35.596   8.557  15.765  1.00  0.72           H  
ATOM   1520 HD22 LEU    94      36.934   8.562  16.938  1.00  0.72           H  
ATOM   1521 HD23 LEU    94      36.527  10.047  16.046  1.00  0.72           H  
ATOM   1522  N   ASP    95      32.366  13.069  16.433  1.00  0.81           N  
ATOM   1523  CA  ASP    95      31.248  13.740  15.755  1.00  0.81           C  
ATOM   1524  C   ASP    95      31.691  14.759  14.731  1.00  0.81           C  
ATOM   1525  O   ASP    95      31.003  14.972  13.735  1.00  0.81           O  
ATOM   1526  CB  ASP    95      30.352  14.405  16.804  1.00  0.81           C  
ATOM   1527  CG  ASP    95      29.569  13.368  17.604  1.00  0.81           C  
ATOM   1528  OD1 ASP    95      29.039  13.726  18.660  1.00  0.81           O  
ATOM   1529  OD2 ASP    95      29.659  12.067  16.824  1.00  0.81           O1-
ATOM   1530  H   ASP    95      32.403  13.071  17.419  1.00  0.81           H  
ATOM   1531  HA  ASP    95      30.698  12.976  15.206  1.00  0.81           H  
ATOM   1532  HB2 ASP    95      29.649  15.069  16.301  1.00  0.81           H  
ATOM   1533  HB3 ASP    95      30.974  14.984  17.487  1.00  0.81           H  
ATOM   1534  N   SER    96      32.849  15.444  14.890  1.00  0.76           N  
ATOM   1535  CA  SER    96      33.304  16.410  13.886  1.00  0.76           C  
ATOM   1536  C   SER    96      34.560  16.075  12.995  1.00  0.76           C  
ATOM   1537  O   SER    96      34.803  16.747  11.995  1.00  0.76           O  
ATOM   1538  CB  SER    96      33.541  17.717  14.647  1.00  0.76           C  
ATOM   1539  OG  SER    96      34.549  17.532  15.629  1.00  0.76           O  
ATOM   1540  H   SER    96      33.400  15.290  15.695  1.00  0.76           H  
ATOM   1541  HA  SER    96      32.518  16.432  13.131  1.00  0.76           H  
ATOM   1542  HB2 SER    96      32.615  18.024  15.134  1.00  0.76           H  
ATOM   1543  HB3 SER    96      33.857  18.490  13.947  1.00  0.76           H  
ATOM   1544  HG  SER    96      34.669  18.369  16.083  1.00  0.76           H  
ATOM   1545  N   TYR    97      35.286  15.104  13.339  1.00  0.80           N  
ATOM   1546  CA  TYR    97      35.951  14.400  12.228  1.00  0.80           C  
ATOM   1547  C   TYR    97      34.956  13.668  11.174  1.00  0.80           C  
ATOM   1548  O   TYR    97      35.414  13.124  10.171  1.00  0.80           O  
ATOM   1549  CB  TYR    97      36.919  13.375  12.830  1.00  0.80           C  
ATOM   1550  CG  TYR    97      38.084  13.077  11.908  1.00  0.80           C  
ATOM   1551  CD1 TYR    97      39.254  13.837  11.977  1.00  0.80           C  
ATOM   1552  CD2 TYR    97      37.999  12.039  10.980  1.00  0.80           C  
ATOM   1553  CE1 TYR    97      40.326  13.561  11.127  1.00  0.80           C  
ATOM   1554  CE2 TYR    97      39.071  11.762  10.129  1.00  0.80           C  
ATOM   1555  CZ  TYR    97      40.231  12.524  10.205  1.00  0.80           C  
ATOM   1556  OH  TYR    97      41.286  12.252   9.368  1.00  0.80           O  
ATOM   1557  H   TYR    97      35.433  14.793  14.264  1.00  0.80           H  
ATOM   1558  HA  TYR    97      36.463  15.160  11.639  1.00  0.80           H  
ATOM   1559  HB2 TYR    97      36.376  12.449  13.020  1.00  0.80           H  
ATOM   1560  HB3 TYR    97      37.307  13.768  13.770  1.00  0.80           H  
ATOM   1561  HD1 TYR    97      39.329  14.643  12.692  1.00  0.80           H  
ATOM   1562  HD2 TYR    97      37.098  11.446  10.919  1.00  0.80           H  
ATOM   1563  HE1 TYR    97      41.228  14.152  11.185  1.00  0.80           H  
ATOM   1564  HE2 TYR    97      38.999  10.957   9.413  1.00  0.80           H  
ATOM   1565  HH  TYR    97      42.051  12.821   9.481  1.00  0.80           H  
ATOM   1566  N   THR    98      33.594  13.739  11.528  1.00  0.82           N  
ATOM   1567  CA  THR    98      32.500  13.411  10.542  1.00  0.82           C  
ATOM   1568  C   THR    98      32.794  14.276   9.347  1.00  0.82           C  
ATOM   1569  O   THR    98      32.682  13.817   8.212  1.00  0.82           O  
ATOM   1570  CB  THR    98      31.078  13.705  11.059  1.00  0.82           C  
ATOM   1571  OG1 THR    98      30.945  15.102  11.286  1.00  0.82           O  
ATOM   1572  CG2 THR    98      30.797  12.967  12.366  1.00  0.82           C  
ATOM   1573  H   THR    98      33.351  14.014  12.444  1.00  0.82           H  
ATOM   1574  HA  THR    98      32.502  12.342  10.331  1.00  0.82           H  
ATOM   1575  HB  THR    98      30.366  13.364  10.308  1.00  0.82           H  
ATOM   1576 HG21 THR    98      31.502  13.297  13.129  1.00  0.82           H  
ATOM   1577 HG22 THR    98      30.908  11.894  12.209  1.00  0.82           H  
ATOM   1578 HG23 THR    98      29.780  13.183  12.694  1.00  0.82           H  
ATOM   1579  HG1 THR    98      30.711  15.225  12.209  1.00  0.82           H  
ATOM   1580  N   GLU    99      33.198  15.598   9.649  1.00  0.86           N  
ATOM   1581  CA  GLU    99      33.638  16.694   8.706  1.00  0.86           C  
ATOM   1582  C   GLU    99      34.915  16.342   7.920  1.00  0.86           C  
ATOM   1583  O   GLU    99      34.931  16.440   6.695  1.00  0.86           O  
ATOM   1584  CB  GLU    99      33.848  17.987   9.499  1.00  0.86           C  
ATOM   1585  CG  GLU    99      32.522  18.553  10.007  1.00  0.86           C  
ATOM   1586  CD  GLU    99      31.517  18.696   8.869  1.00  0.86           C  
ATOM   1587  OE1 GLU    99      31.864  18.342   7.739  1.00  0.86           O  
ATOM   1588  OE2 GLU    99      30.403  19.160   9.138  1.00  0.86           O1-
ATOM   1589  H   GLU    99      33.174  15.778  10.619  1.00  0.86           H  
ATOM   1590  HA  GLU    99      32.848  16.822   7.967  1.00  0.86           H  
ATOM   1591  HB2 GLU    99      34.324  18.725   8.854  1.00  0.86           H  
ATOM   1592  HB3 GLU    99      34.494  17.779  10.352  1.00  0.86           H  
ATOM   1593  HG2 GLU    99      32.699  19.532  10.451  1.00  0.86           H  
ATOM   1594  HG3 GLU    99      32.113  17.881  10.761  1.00  0.86           H  
ATOM   1595  N   TYR   100      35.928  15.950   8.551  1.00  0.75           N  
ATOM   1596  CA  TYR   100      37.141  15.589   7.875  1.00  0.75           C  
ATOM   1597  C   TYR   100      37.003  14.261   7.122  1.00  0.75           C  
ATOM   1598  O   TYR   100      37.585  14.095   6.052  1.00  0.75           O  
ATOM   1599  CB  TYR   100      38.292  15.501   8.882  1.00  0.75           C  
ATOM   1600  CG  TYR   100      38.635  16.850   9.480  1.00  0.75           C  
ATOM   1601  CD1 TYR   100      38.494  17.074  10.851  1.00  0.75           C  
ATOM   1602  CD2 TYR   100      39.096  17.884   8.665  1.00  0.75           C  
ATOM   1603  CE1 TYR   100      38.810  18.317  11.400  1.00  0.75           C  
ATOM   1604  CE2 TYR   100      39.414  19.129   9.212  1.00  0.75           C  
ATOM   1605  CZ  TYR   100      39.269  19.341  10.578  1.00  0.75           C  
ATOM   1606  OH  TYR   100      39.581  20.565  11.118  1.00  0.75           O  
ATOM   1607  H   TYR   100      35.888  15.886   9.535  1.00  0.75           H  
ATOM   1608  HA  TYR   100      37.353  16.365   7.139  1.00  0.75           H  
ATOM   1609  HB2 TYR   100      39.173  15.108   8.374  1.00  0.75           H  
ATOM   1610  HB3 TYR   100      38.004  14.824   9.686  1.00  0.75           H  
ATOM   1611  HD1 TYR   100      38.138  16.280  11.491  1.00  0.75           H  
ATOM   1612  HD2 TYR   100      39.208  17.721   7.603  1.00  0.75           H  
ATOM   1613  HE1 TYR   100      38.698  18.484  12.461  1.00  0.75           H  
ATOM   1614  HE2 TYR   100      39.772  19.925   8.575  1.00  0.75           H  
ATOM   1615  HH  TYR   100      39.455  20.634  12.067  1.00  0.75           H  
ATOM   1616  N   CYS   101      36.193  13.350   7.755  1.00  0.74           N  
ATOM   1617  CA  CYS   101      35.914  12.084   7.047  1.00  0.74           C  
ATOM   1618  C   CYS   101      35.136  12.363   5.677  1.00  0.74           C  
ATOM   1619  O   CYS   101      35.404  11.709   4.672  1.00  0.74           O  
ATOM   1620  CB  CYS   101      35.092  11.146   7.932  1.00  0.74           C  
ATOM   1621  SG  CYS   101      36.115  10.316   9.174  1.00  0.74           S  
ATOM   1622  H   CYS   101      35.794  13.503   8.645  1.00  0.74           H  
ATOM   1623  HA  CYS   101      36.867  11.607   6.817  1.00  0.74           H  
ATOM   1624  HB2 CYS   101      34.621  10.391   7.302  1.00  0.74           H  
ATOM   1625  HB3 CYS   101      34.322  11.727   8.441  1.00  0.74           H  
ATOM   1626  HG  CYS   101      37.058   9.593   8.563  1.00  0.74           H  
ATOM   1627  N   THR   102      34.221  13.319   5.702  1.00  0.75           N  
ATOM   1628  CA  THR   102      33.596  13.839   4.532  1.00  0.75           C  
ATOM   1629  C   THR   102      34.510  14.285   3.400  1.00  0.75           C  
ATOM   1630  O   THR   102      34.237  13.997   2.237  1.00  0.75           O  
ATOM   1631  CB  THR   102      32.698  15.012   4.967  1.00  0.75           C  
ATOM   1632  OG1 THR   102      31.725  14.538   5.887  1.00  0.75           O  
ATOM   1633  CG2 THR   102      31.979  15.635   3.772  1.00  0.75           C  
ATOM   1634  H   THR   102      33.971  13.684   6.584  1.00  0.75           H  
ATOM   1635  HA  THR   102      33.045  13.005   4.097  1.00  0.75           H  
ATOM   1636  HB  THR   102      33.330  15.771   5.428  1.00  0.75           H  
ATOM   1637 HG21 THR   102      31.342  14.887   3.301  1.00  0.75           H  
ATOM   1638 HG22 THR   102      32.715  15.992   3.051  1.00  0.75           H  
ATOM   1639 HG23 THR   102      31.367  16.471   4.111  1.00  0.75           H  
ATOM   1640  HG1 THR   102      32.193  14.150   6.630  1.00  0.75           H  
ATOM   1641  N   SER   103      35.520  14.945   3.837  1.00  0.69           N  
ATOM   1642  CA  SER   103      36.519  15.397   2.834  1.00  0.69           C  
ATOM   1643  C   SER   103      37.712  14.550   2.492  1.00  0.69           C  
ATOM   1644  O   SER   103      38.464  14.884   1.579  1.00  0.69           O  
ATOM   1645  CB  SER   103      36.981  16.768   3.330  1.00  0.69           C  
ATOM   1646  OG  SER   103      37.675  16.632   4.561  1.00  0.69           O  
ATOM   1647  H   SER   103      35.663  15.159   4.790  1.00  0.69           H  
ATOM   1648  HA  SER   103      35.995  15.362   1.879  1.00  0.69           H  
ATOM   1649  HB2 SER   103      36.113  17.411   3.475  1.00  0.69           H  
ATOM   1650  HB3 SER   103      37.644  17.215   2.589  1.00  0.69           H  
ATOM   1651  HG  SER   103      37.686  15.699   4.786  1.00  0.69           H  
ATOM   1652  N   ILE   104      37.925  13.406   3.219  1.00  0.69           N  
ATOM   1653  CA  ILE   104      38.898  12.434   2.719  1.00  0.69           C  
ATOM   1654  C   ILE   104      38.770  11.979   1.212  1.00  0.69           C  
ATOM   1655  O   ILE   104      39.780  11.756   0.548  1.00  0.69           O  
ATOM   1656  CB  ILE   104      38.832  11.205   3.653  1.00  0.69           C  
ATOM   1657  CG1 ILE   104      39.362  11.563   5.046  1.00  0.69           C  
ATOM   1658  CG2 ILE   104      39.678  10.062   3.089  1.00  0.69           C  
ATOM   1659  CD1 ILE   104      39.096  10.448   6.052  1.00  0.69           C  
ATOM   1660  H   ILE   104      37.444  13.219   4.060  1.00  0.69           H  
ATOM   1661  HA  ILE   104      39.860  12.946   2.729  1.00  0.69           H  
ATOM   1662  HB  ILE   104      37.790  10.893   3.724  1.00  0.69           H  
ATOM   1663 HG12 ILE   104      38.870  12.473   5.389  1.00  0.69           H  
ATOM   1664 HG13 ILE   104      40.437  11.733   4.983  1.00  0.69           H  
ATOM   1665 HG21 ILE   104      40.718  10.380   3.020  1.00  0.69           H  
ATOM   1666 HG22 ILE   104      39.313   9.795   2.097  1.00  0.69           H  
ATOM   1667 HG23 ILE   104      39.605   9.197   3.748  1.00  0.69           H  
ATOM   1668 HD11 ILE   104      38.023  10.271   6.122  1.00  0.69           H  
ATOM   1669 HD12 ILE   104      39.481  10.741   7.029  1.00  0.69           H  
ATOM   1670 HD13 ILE   104      39.594   9.536   5.724  1.00  0.69           H  
ATOM   1671  N   THR   105      37.567  11.880   0.773  1.00  0.79           N  
ATOM   1672  CA  THR   105      37.210  11.484  -0.512  1.00  0.79           C  
ATOM   1673  C   THR   105      37.798  12.390  -1.570  1.00  0.79           C  
ATOM   1674  O   THR   105      38.459  11.915  -2.490  1.00  0.79           O  
ATOM   1675  CB  THR   105      35.676  11.451  -0.653  1.00  0.79           C  
ATOM   1676  OG1 THR   105      35.144  10.511   0.271  1.00  0.79           O  
ATOM   1677  CG2 THR   105      35.256  11.043  -2.063  1.00  0.79           C  
ATOM   1678  H   THR   105      36.859  12.112   1.420  1.00  0.79           H  
ATOM   1679  HA  THR   105      37.616  10.484  -0.665  1.00  0.79           H  
ATOM   1680  HB  THR   105      35.294  12.452  -0.452  1.00  0.79           H  
ATOM   1681 HG21 THR   105      35.631  10.043  -2.279  1.00  0.79           H  
ATOM   1682 HG22 THR   105      35.669  11.749  -2.784  1.00  0.79           H  
ATOM   1683 HG23 THR   105      34.168  11.046  -2.133  1.00  0.79           H  
ATOM   1684  HG1 THR   105      34.188  10.526   0.183  1.00  0.79           H  
ATOM   1685  N   ASN   106      37.569  13.642  -1.436  1.00  0.73           N  
ATOM   1686  CA  ASN   106      38.175  14.621  -2.373  1.00  0.73           C  
ATOM   1687  C   ASN   106      39.683  14.466  -2.139  1.00  0.73           C  
ATOM   1688  O   ASN   106      40.445  14.335  -3.095  1.00  0.73           O  
ATOM   1689  CB  ASN   106      37.750  16.073  -2.133  1.00  0.73           C  
ATOM   1690  CG  ASN   106      36.292  16.294  -2.521  1.00  0.73           C  
ATOM   1691  ND2 ASN   106      35.614  17.209  -1.859  1.00  0.73           N  
ATOM   1692  OD1 ASN   106      35.773  15.643  -3.416  1.00  0.73           O  
ATOM   1693  H   ASN   106      36.989  13.968  -0.706  1.00  0.73           H  
ATOM   1694  HA  ASN   106      37.852  14.418  -3.394  1.00  0.73           H  
ATOM   1695  HB2 ASN   106      38.380  16.731  -2.731  1.00  0.73           H  
ATOM   1696  HB3 ASN   106      37.876  16.310  -1.077  1.00  0.73           H  
ATOM   1697 HD21 ASN   106      34.646  17.384  -2.087  1.00  0.73           H  
ATOM   1698 HD22 ASN   106      36.062  17.736  -1.123  1.00  0.73           H  
ATOM   1699  N   PHE   107      40.165  14.468  -0.880  1.00  0.65           N  
ATOM   1700  CA  PHE   107      41.614  14.738  -0.657  1.00  0.65           C  
ATOM   1701  C   PHE   107      42.299  13.444  -1.192  1.00  0.65           C  
ATOM   1702  O   PHE   107      43.364  13.517  -1.800  1.00  0.65           O  
ATOM   1703  CB  PHE   107      41.997  14.966   0.809  1.00  0.65           C  
ATOM   1704  CG  PHE   107      42.746  13.787   1.390  1.00  0.65           C  
ATOM   1705  CD1 PHE   107      44.024  13.471   0.935  1.00  0.65           C  
ATOM   1706  CD2 PHE   107      42.161  13.008   2.385  1.00  0.65           C  
ATOM   1707  CE1 PHE   107      44.712  12.385   1.472  1.00  0.65           C  
ATOM   1708  CE2 PHE   107      42.849  11.921   2.922  1.00  0.65           C  
ATOM   1709  CZ  PHE   107      44.124  11.611   2.465  1.00  0.65           C  
ATOM   1710  H   PHE   107      39.582  14.292  -0.103  1.00  0.65           H  
ATOM   1711  HA  PHE   107      41.916  15.660  -1.153  1.00  0.65           H  
ATOM   1712  HB2 PHE   107      41.088  15.126   1.389  1.00  0.65           H  
ATOM   1713  HB3 PHE   107      42.630  15.851   0.874  1.00  0.65           H  
ATOM   1714  HD1 PHE   107      44.483  14.070   0.163  1.00  0.65           H  
ATOM   1715  HD2 PHE   107      41.170  13.247   2.742  1.00  0.65           H  
ATOM   1716  HE1 PHE   107      45.703  12.145   1.116  1.00  0.65           H  
ATOM   1717  HE2 PHE   107      42.391  11.320   3.693  1.00  0.65           H  
ATOM   1718  HZ  PHE   107      44.658  10.769   2.881  1.00  0.65           H  
ATOM   1719  N   LEU   108      41.755  12.283  -1.010  1.00  0.69           N  
ATOM   1720  CA  LEU   108      42.358  11.010  -1.429  1.00  0.69           C  
ATOM   1721  C   LEU   108      42.506  10.830  -2.837  1.00  0.69           C  
ATOM   1722  O   LEU   108      43.572  10.427  -3.298  1.00  0.69           O  
ATOM   1723  CB  LEU   108      41.510   9.878  -0.842  1.00  0.69           C  
ATOM   1724  CG  LEU   108      42.033   8.487  -1.219  1.00  0.69           C  
ATOM   1725  CD1 LEU   108      43.436   8.280  -0.651  1.00  0.69           C  
ATOM   1726  CD2 LEU   108      41.112   7.406  -0.656  1.00  0.69           C  
ATOM   1727  H   LEU   108      40.876  12.275  -0.561  1.00  0.69           H  
ATOM   1728  HA  LEU   108      43.380  11.009  -1.051  1.00  0.69           H  
ATOM   1729  HB2 LEU   108      40.490   9.979  -1.213  1.00  0.69           H  
ATOM   1730  HB3 LEU   108      41.512   9.968   0.244  1.00  0.69           H  
ATOM   1731  HG  LEU   108      42.061   8.416  -2.306  1.00  0.69           H  
ATOM   1732 HD11 LEU   108      43.402   8.352   0.436  1.00  0.69           H  
ATOM   1733 HD12 LEU   108      44.104   9.046  -1.045  1.00  0.69           H  
ATOM   1734 HD13 LEU   108      43.803   7.295  -0.939  1.00  0.69           H  
ATOM   1735 HD21 LEU   108      41.087   7.480   0.431  1.00  0.69           H  
ATOM   1736 HD22 LEU   108      41.486   6.424  -0.944  1.00  0.69           H  
ATOM   1737 HD23 LEU   108      40.106   7.543  -1.053  1.00  0.69           H  
ATOM   1738  N   VAL   109      41.398  11.147  -3.529  1.00  0.76           N  
ATOM   1739  CA  VAL   109      41.464  11.110  -4.974  1.00  0.76           C  
ATOM   1740  C   VAL   109      42.648  12.031  -5.452  1.00  0.76           C  
ATOM   1741  O   VAL   109      43.395  11.657  -6.353  1.00  0.76           O  
ATOM   1742  CB  VAL   109      40.140  11.568  -5.625  1.00  0.76           C  
ATOM   1743  CG1 VAL   109      40.265  11.575  -7.148  1.00  0.76           C  
ATOM   1744  CG2 VAL   109      39.002  10.624  -5.237  1.00  0.76           C  
ATOM   1745  H   VAL   109      40.551  11.405  -3.091  1.00  0.76           H  
ATOM   1746  HA  VAL   109      41.635  10.079  -5.285  1.00  0.76           H  
ATOM   1747  HB  VAL   109      39.925  12.575  -5.269  1.00  0.76           H  
ATOM   1748 HG11 VAL   109      40.480  10.566  -7.500  1.00  0.76           H  
ATOM   1749 HG12 VAL   109      41.074  12.243  -7.443  1.00  0.76           H  
ATOM   1750 HG13 VAL   109      39.330  11.921  -7.588  1.00  0.76           H  
ATOM   1751 HG21 VAL   109      39.225   9.619  -5.596  1.00  0.76           H  
ATOM   1752 HG22 VAL   109      38.072  10.972  -5.686  1.00  0.76           H  
ATOM   1753 HG23 VAL   109      38.898  10.607  -4.152  1.00  0.76           H  
ATOM   1754  N   MET   110      42.814  13.203  -4.855  1.00  0.74           N  
ATOM   1755  CA  MET   110      43.912  14.113  -5.130  1.00  0.74           C  
ATOM   1756  C   MET   110      45.263  13.667  -4.790  1.00  0.74           C  
ATOM   1757  O   MET   110      46.208  13.946  -5.525  1.00  0.74           O  
ATOM   1758  CB  MET   110      43.594  15.420  -4.400  1.00  0.74           C  
ATOM   1759  CG  MET   110      44.675  16.473  -4.641  1.00  0.74           C  
ATOM   1760  SD  MET   110      44.297  18.019  -3.786  1.00  0.74           S  
ATOM   1761  CE  MET   110      44.565  17.471  -2.090  1.00  0.74           C  
ATOM   1762  H   MET   110      42.137  13.453  -4.181  1.00  0.74           H  
ATOM   1763  HA  MET   110      43.961  14.207  -6.215  1.00  0.74           H  
ATOM   1764  HB2 MET   110      43.526  15.221  -3.331  1.00  0.74           H  
ATOM   1765  HB3 MET   110      42.639  15.804  -4.760  1.00  0.74           H  
ATOM   1766  HG2 MET   110      44.747  16.668  -5.711  1.00  0.74           H  
ATOM   1767  HG3 MET   110      45.629  16.091  -4.277  1.00  0.74           H  
ATOM   1768  HE1 MET   110      44.378  18.299  -1.407  1.00  0.74           H  
ATOM   1769  HE2 MET   110      45.595  17.132  -1.976  1.00  0.74           H  
ATOM   1770  HE3 MET   110      43.885  16.650  -1.862  1.00  0.74           H  
ATOM   1771  N   GLY   111      45.374  12.930  -3.623  1.00  0.76           N  
ATOM   1772  CA  GLY   111      46.599  12.296  -3.274  1.00  0.76           C  
ATOM   1773  C   GLY   111      47.216  11.294  -4.167  1.00  0.76           C  
ATOM   1774  O   GLY   111      48.435  11.273  -4.320  1.00  0.76           O  
ATOM   1775  H   GLY   111      44.595  12.838  -3.024  1.00  0.76           H  
ATOM   1776  HA2 GLY   111      46.430  11.798  -2.319  1.00  0.76           H  
ATOM   1777  HA3 GLY   111      47.334  13.091  -3.144  1.00  0.76           H  
ATOM   1778  N   GLY   112      46.349  10.478  -4.751  1.00  0.89           N  
ATOM   1779  CA  GLY   112      46.712   9.423  -5.661  1.00  0.89           C  
ATOM   1780  C   GLY   112      47.504  10.067  -6.828  1.00  0.89           C  
ATOM   1781  O   GLY   112      48.544   9.547  -7.227  1.00  0.89           O  
ATOM   1782  H   GLY   112      45.396  10.623  -4.535  1.00  0.89           H  
ATOM   1783  HA2 GLY   112      45.815   8.936  -6.044  1.00  0.89           H  
ATOM   1784  HA3 GLY   112      47.334   8.688  -5.150  1.00  0.89           H  
ATOM   1785  N   PHE   113      46.984  11.116  -7.271  1.00  0.99           N  
ATOM   1786  CA  PHE   113      47.646  11.862  -8.359  1.00  0.99           C  
ATOM   1787  C   PHE   113      49.004  12.510  -7.980  1.00  0.99           C  
ATOM   1788  O   PHE   113      49.985  12.354  -8.703  1.00  0.99           O  
ATOM   1789  CB  PHE   113      46.675  12.936  -8.860  1.00  0.99           C  
ATOM   1790  CG  PHE   113      45.594  12.358  -9.745  1.00  0.99           C  
ATOM   1791  CD1 PHE   113      44.426  11.843  -9.186  1.00  0.99           C  
ATOM   1792  CD2 PHE   113      45.759  12.335 -11.128  1.00  0.99           C  
ATOM   1793  CE1 PHE   113      43.431  11.310 -10.003  1.00  0.99           C  
ATOM   1794  CE2 PHE   113      44.764  11.802 -11.946  1.00  0.99           C  
ATOM   1795  CZ  PHE   113      43.601  11.290 -11.383  1.00  0.99           C  
ATOM   1796  H   PHE   113      46.134  11.455  -6.901  1.00  0.99           H  
ATOM   1797  HA  PHE   113      47.891  11.136  -9.134  1.00  0.99           H  
ATOM   1798  HB2 PHE   113      47.235  13.678  -9.429  1.00  0.99           H  
ATOM   1799  HB3 PHE   113      46.206  13.415  -8.000  1.00  0.99           H  
ATOM   1800  HD1 PHE   113      44.291  11.857  -8.115  1.00  0.99           H  
ATOM   1801  HD2 PHE   113      46.662  12.732 -11.568  1.00  0.99           H  
ATOM   1802  HE1 PHE   113      42.528  10.912  -9.564  1.00  0.99           H  
ATOM   1803  HE2 PHE   113      44.897  11.787 -13.018  1.00  0.99           H  
ATOM   1804  HZ  PHE   113      42.830  10.877 -12.017  1.00  0.99           H  
ATOM   1805  N   GLN   114      48.980  13.202  -6.849  1.00  1.07           N  
ATOM   1806  CA  GLN   114      50.224  13.926  -6.462  1.00  1.07           C  
ATOM   1807  C   GLN   114      51.306  12.905  -6.361  1.00  1.07           C  
ATOM   1808  O   GLN   114      52.381  13.088  -6.928  1.00  1.07           O  
ATOM   1809  CB  GLN   114      50.080  14.672  -5.133  1.00  1.07           C  
ATOM   1810  CG  GLN   114      48.988  15.740  -5.204  1.00  1.07           C  
ATOM   1811  CD  GLN   114      48.962  16.582  -3.933  1.00  1.07           C  
ATOM   1812  NE2 GLN   114      48.719  17.869  -4.052  1.00  1.07           N  
ATOM   1813  OE1 GLN   114      49.160  16.074  -2.838  1.00  1.07           O  
ATOM   1814  H   GLN   114      48.188  13.256  -6.262  1.00  1.07           H  
ATOM   1815  HA  GLN   114      50.449  14.684  -7.212  1.00  1.07           H  
ATOM   1816  HB2 GLN   114      51.029  15.151  -4.891  1.00  1.07           H  
ATOM   1817  HB3 GLN   114      49.825  13.956  -4.351  1.00  1.07           H  
ATOM   1818  HG2 GLN   114      48.021  15.253  -5.328  1.00  1.07           H  
ATOM   1819  HG3 GLN   114      49.180  16.390  -6.058  1.00  1.07           H  
ATOM   1820 HE21 GLN   114      48.693  18.456  -3.231  1.00  1.07           H  
ATOM   1821 HE22 GLN   114      48.558  18.270  -4.965  1.00  1.07           H  
ATOM   1822  N   LEU   115      51.140  11.764  -5.662  1.00  0.95           N  
ATOM   1823  CA  LEU   115      52.141  10.822  -5.351  1.00  0.95           C  
ATOM   1824  C   LEU   115      52.662  10.052  -6.539  1.00  0.95           C  
ATOM   1825  O   LEU   115      53.869   9.861  -6.669  1.00  0.95           O  
ATOM   1826  CB  LEU   115      51.587   9.855  -4.301  1.00  0.95           C  
ATOM   1827  CG  LEU   115      51.225  10.551  -2.984  1.00  0.95           C  
ATOM   1828  CD1 LEU   115      50.554   9.562  -2.033  1.00  0.95           C  
ATOM   1829  CD2 LEU   115      52.483  11.100  -2.313  1.00  0.95           C  
ATOM   1830  H   LEU   115      50.215  11.604  -5.356  1.00  0.95           H  
ATOM   1831  HA  LEU   115      52.997  11.380  -4.971  1.00  0.95           H  
ATOM   1832  HB2 LEU   115      52.340   9.094  -4.097  1.00  0.95           H  
ATOM   1833  HB3 LEU   115      50.691   9.381  -4.702  1.00  0.95           H  
ATOM   1834  HG  LEU   115      50.541  11.370  -3.208  1.00  0.95           H  
ATOM   1835 HD11 LEU   115      51.242   8.746  -1.813  1.00  0.95           H  
ATOM   1836 HD12 LEU   115      49.654   9.162  -2.500  1.00  0.95           H  
ATOM   1837 HD13 LEU   115      50.287  10.072  -1.107  1.00  0.95           H  
ATOM   1838 HD21 LEU   115      53.164  10.279  -2.091  1.00  0.95           H  
ATOM   1839 HD22 LEU   115      52.210  11.606  -1.387  1.00  0.95           H  
ATOM   1840 HD23 LEU   115      52.973  11.807  -2.982  1.00  0.95           H  
ATOM   1841  N   LEU   116      51.635   9.645  -7.382  1.00  4.10           N  
ATOM   1842  CA  LEU   116      52.036   8.799  -8.462  1.00  4.10           C  
ATOM   1843  C   LEU   116      52.814   9.816  -9.400  1.00  4.10           C  
ATOM   1844  O   LEU   116      52.662  11.027  -9.255  1.00  4.10           O  
ATOM   1845  CB  LEU   116      50.884   8.149  -9.234  1.00  4.10           C  
ATOM   1846  CG  LEU   116      50.045   7.204  -8.367  1.00  4.10           C  
ATOM   1847  CD1 LEU   116      48.870   6.654  -9.172  1.00  4.10           C  
ATOM   1848  CD2 LEU   116      50.899   6.033  -7.883  1.00  4.10           C  
ATOM   1849  H   LEU   116      50.684   9.893  -7.291  1.00  4.10           H  
ATOM   1850  HA  LEU   116      52.610   7.944  -8.103  1.00  4.10           H  
ATOM   1851  HB2 LEU   116      51.300   7.581 -10.066  1.00  4.10           H  
ATOM   1852  HB3 LEU   116      50.235   8.936  -9.619  1.00  4.10           H  
ATOM   1853  HG  LEU   116      49.673   7.767  -7.511  1.00  4.10           H  
ATOM   1854 HD11 LEU   116      49.247   6.092 -10.027  1.00  4.10           H  
ATOM   1855 HD12 LEU   116      48.252   7.480  -9.524  1.00  4.10           H  
ATOM   1856 HD13 LEU   116      48.273   5.997  -8.540  1.00  4.10           H  
ATOM   1857 HD21 LEU   116      51.268   5.473  -8.742  1.00  4.10           H  
ATOM   1858 HD22 LEU   116      50.295   5.378  -7.255  1.00  4.10           H  
ATOM   1859 HD23 LEU   116      51.743   6.412  -7.307  1.00  4.10           H  
ATOM   1860  N   ALA   117      53.602   9.384 -10.319  1.00  7.59           N  
ATOM   1861  CA  ALA   117      54.040  10.305 -11.313  1.00  7.59           C  
ATOM   1862  C   ALA   117      53.196  10.235 -12.527  1.00  7.59           C  
ATOM   1863  O   ALA   117      53.114  11.204 -13.278  1.00  7.59           O  
ATOM   1864  CB  ALA   117      55.497  10.033 -11.666  1.00  7.59           C  
ATOM   1865  H   ALA   117      53.909   8.447 -10.362  1.00  7.59           H  
ATOM   1866  HA  ALA   117      53.949  11.312 -10.905  1.00  7.59           H  
ATOM   1867  HB1 ALA   117      55.590   9.027 -12.075  1.00  7.59           H  
ATOM   1868  HB2 ALA   117      56.110  10.119 -10.769  1.00  7.59           H  
ATOM   1869  HB3 ALA   117      55.833  10.758 -12.407  1.00  7.59           H  
ATOM   1870  N   LYS   118      52.530   9.195 -12.834  1.00 11.84           N  
ATOM   1871  CA  LYS   118      52.525   8.516 -14.080  1.00 11.84           C  
ATOM   1872  C   LYS   118      51.249   8.329 -14.722  1.00 11.84           C  
ATOM   1873  O   LYS   118      50.874   7.200 -15.032  1.00 11.84           O  
ATOM   1874  CB  LYS   118      53.205   7.162 -13.853  1.00 11.84           C  
ATOM   1875  CG  LYS   118      54.698   7.325 -13.566  1.00 11.84           C  
ATOM   1876  CD  LYS   118      55.358   5.963 -13.347  1.00 11.84           C  
ATOM   1877  CE  LYS   118      56.836   6.130 -12.997  1.00 11.84           C  
ATOM   1878  NZ  LYS   118      57.487   4.797 -12.895  1.00 11.84           N1+
ATOM   1879  H   LYS   118      51.966   8.857 -12.098  1.00 11.84           H  
ATOM   1880  HA  LYS   118      53.054   9.162 -14.781  1.00 11.84           H  
ATOM   1881  HB2 LYS   118      53.081   6.549 -14.746  1.00 11.84           H  
ATOM   1882  HB3 LYS   118      52.733   6.667 -13.004  1.00 11.84           H  
ATOM   1883  HG2 LYS   118      54.826   7.933 -12.670  1.00 11.84           H  
ATOM   1884  HG3 LYS   118      55.173   7.821 -14.412  1.00 11.84           H  
ATOM   1885  HD2 LYS   118      55.271   5.372 -14.259  1.00 11.84           H  
ATOM   1886  HD3 LYS   118      54.853   5.448 -12.530  1.00 11.84           H  
ATOM   1887  HE2 LYS   118      56.925   6.649 -12.043  1.00 11.84           H  
ATOM   1888  HE3 LYS   118      57.328   6.714 -13.775  1.00 11.84           H  
ATOM   1889  HZ1 LYS   118      58.463   4.916 -12.664  1.00 11.84           H  
ATOM   1890  HZ2 LYS   118      57.407   4.315 -13.779  1.00 11.84           H  
ATOM   1891  HZ3 LYS   118      57.033   4.255 -12.173  1.00 11.84           H  
ATOM   1892  N   PRO   119      50.485   9.374 -14.984  1.00 15.53           N  
ATOM   1893  CA  PRO   119      49.631   9.243 -16.091  1.00 15.53           C  
ATOM   1894  C   PRO   119      50.566   8.988 -17.366  1.00 15.53           C  
ATOM   1895  O   PRO   119      50.088   8.524 -18.398  1.00 15.53           O  
ATOM   1896  CB  PRO   119      48.880  10.570 -16.213  1.00 15.53           C  
ATOM   1897  CG  PRO   119      48.742  11.087 -14.798  1.00 15.53           C  
ATOM   1898  CD  PRO   119      48.442   9.878 -13.929  1.00 15.53           C  
ATOM   1899  HA  PRO   119      48.916   8.425 -16.002  1.00 15.53           H  
ATOM   1900  HB2 PRO   119      47.898  10.412 -16.659  1.00 15.53           H  
ATOM   1901  HB3 PRO   119      49.447  11.274 -16.822  1.00 15.53           H  
ATOM   1902  HG2 PRO   119      47.926  11.807 -14.737  1.00 15.53           H  
ATOM   1903  HG3 PRO   119      49.670  11.561 -14.477  1.00 15.53           H  
ATOM   1904  HD2 PRO   119      48.461  10.023 -12.849  1.00 15.53           H  
ATOM   1905  HD3 PRO   119      47.578   9.271 -14.199  1.00 15.53           H  
ATOM   1906  N   ALA   120      51.914   9.306 -17.240  1.00 16.01           N  
ATOM   1907  CA  ALA   120      52.841  10.130 -18.135  1.00 16.01           C  
ATOM   1908  C   ALA   120      52.713  11.657 -18.017  1.00 16.01           C  
ATOM   1909  O   ALA   120      53.721  12.358 -17.969  1.00 16.01           O  
ATOM   1910  CB  ALA   120      52.595   9.690 -19.573  1.00 16.01           C  
ATOM   1911  H   ALA   120      52.275   8.899 -16.416  1.00 16.01           H  
ATOM   1912  HA  ALA   120      53.858   9.931 -17.798  1.00 16.01           H  
ATOM   1913  HB1 ALA   120      51.565   9.914 -19.850  1.00 16.01           H  
ATOM   1914  HB2 ALA   120      52.770   8.618 -19.660  1.00 16.01           H  
ATOM   1915  HB3 ALA   120      53.274  10.224 -20.238  1.00 16.01           H  
ATOM   1916  N   ILE   121      51.538  12.228 -17.959  1.00 15.19           N  
ATOM   1917  CA  ILE   121      51.204  13.608 -18.533  1.00 15.19           C  
ATOM   1918  C   ILE   121      50.552  14.496 -17.516  1.00 15.19           C  
ATOM   1919  O   ILE   121      49.951  14.003 -16.563  1.00 15.19           O  
ATOM   1920  CB  ILE   121      50.296  13.464 -19.775  1.00 15.19           C  
ATOM   1921  CG1 ILE   121      48.972  12.792 -19.394  1.00 15.19           C  
ATOM   1922  CG2 ILE   121      50.986  12.612 -20.842  1.00 15.19           C  
ATOM   1923  CD1 ILE   121      47.957  12.866 -20.529  1.00 15.19           C  
ATOM   1924  H   ILE   121      50.830  11.711 -17.503  1.00 15.19           H  
ATOM   1925  HA  ILE   121      52.144  14.078 -18.824  1.00 15.19           H  
ATOM   1926  HB  ILE   121      50.102  14.462 -20.168  1.00 15.19           H  
ATOM   1927 HG12 ILE   121      48.560  13.293 -18.518  1.00 15.19           H  
ATOM   1928 HG13 ILE   121      49.162  11.745 -19.157  1.00 15.19           H  
ATOM   1929 HG21 ILE   121      51.177  11.615 -20.444  1.00 15.19           H  
ATOM   1930 HG22 ILE   121      51.930  13.078 -21.124  1.00 15.19           H  
ATOM   1931 HG23 ILE   121      50.342  12.536 -21.718  1.00 15.19           H  
ATOM   1932 HD11 ILE   121      47.760  13.910 -20.773  1.00 15.19           H  
ATOM   1933 HD12 ILE   121      47.030  12.384 -20.219  1.00 15.19           H  
ATOM   1934 HD13 ILE   121      48.355  12.357 -21.406  1.00 15.19           H  
ATOM   1935  N   ASP   122      50.726  15.822 -17.820  1.00 15.94           N  
ATOM   1936  CA  ASP   122      49.914  17.016 -17.403  1.00 15.94           C  
ATOM   1937  C   ASP   122      50.028  17.420 -15.996  1.00 15.94           C  
ATOM   1938  O   ASP   122      51.078  17.901 -15.576  1.00 15.94           O  
ATOM   1939  CB  ASP   122      48.451  16.725 -17.749  1.00 15.94           C  
ATOM   1940  CG  ASP   122      48.208  16.810 -19.254  1.00 15.94           C  
ATOM   1941  OD1 ASP   122      47.629  15.869 -19.804  1.00 15.94           O  
ATOM   1942  OD2 ASP   122      48.791  18.138 -19.706  1.00 15.94           O1-
ATOM   1943  H   ASP   122      51.512  15.952 -18.402  1.00 15.94           H  
ATOM   1944  HA  ASP   122      50.319  17.868 -17.949  1.00 15.94           H  
ATOM   1945  HB2 ASP   122      47.816  17.453 -17.245  1.00 15.94           H  
ATOM   1946  HB3 ASP   122      48.198  15.722 -17.405  1.00 15.94           H  
ATOM   1947  N   PHE   123      48.919  17.203 -15.280  1.00 16.65           N  
ATOM   1948  CA  PHE   123      48.941  17.525 -13.842  1.00 16.65           C  
ATOM   1949  C   PHE   123      50.113  16.892 -13.230  1.00 16.65           C  
ATOM   1950  O   PHE   123      50.659  17.414 -12.260  1.00 16.65           O  
ATOM   1951  CB  PHE   123      47.663  17.047 -13.143  1.00 16.65           C  
ATOM   1952  CG  PHE   123      47.640  17.428 -11.680  1.00 16.65           C  
ATOM   1953  CD1 PHE   123      47.278  18.717 -11.294  1.00 16.65           C  
ATOM   1954  CD2 PHE   123      47.980  16.491 -10.707  1.00 16.65           C  
ATOM   1955  CE1 PHE   123      47.256  19.066  -9.945  1.00 16.65           C  
ATOM   1956  CE2 PHE   123      47.959  16.840  -9.358  1.00 16.65           C  
ATOM   1957  CZ  PHE   123      47.597  18.127  -8.978  1.00 16.65           C  
ATOM   1958  H   PHE   123      48.095  16.835 -15.680  1.00 16.65           H  
ATOM   1959  HA  PHE   123      48.996  18.608 -13.727  1.00 16.65           H  
ATOM   1960  HB2 PHE   123      47.602  15.962 -13.225  1.00 16.65           H  
ATOM   1961  HB3 PHE   123      46.802  17.497 -13.637  1.00 16.65           H  
ATOM   1962  HD1 PHE   123      47.013  19.448 -12.043  1.00 16.65           H  
ATOM   1963  HD2 PHE   123      48.261  15.490 -10.999  1.00 16.65           H  
ATOM   1964  HE1 PHE   123      46.974  20.066  -9.651  1.00 16.65           H  
ATOM   1965  HE2 PHE   123      48.224  16.110  -8.607  1.00 16.65           H  
ATOM   1966  HZ  PHE   123      47.581  18.397  -7.933  1.00 16.65           H  
ATOM   1967  N   LEU   124      50.630  15.779 -13.668  1.00 15.65           N  
ATOM   1968  CA  LEU   124      51.799  15.131 -13.093  1.00 15.65           C  
ATOM   1969  C   LEU   124      53.072  15.125 -13.914  1.00 15.65           C  
ATOM   1970  O   LEU   124      54.004  14.387 -13.601  1.00 15.65           O  
ATOM   1971  CB  LEU   124      51.384  13.696 -12.757  1.00 15.65           C  
ATOM   1972  CG  LEU   124      50.271  13.629 -11.705  1.00 15.65           C  
ATOM   1973  CD1 LEU   124      49.811  12.185 -11.516  1.00 15.65           C  
ATOM   1974  CD2 LEU   124      50.778  14.161 -10.365  1.00 15.65           C  
ATOM   1975  H   LEU   124      50.184  15.366 -14.446  1.00 15.65           H  
ATOM   1976  HA  LEU   124      52.082  15.729 -12.227  1.00 15.65           H  
ATOM   1977  HB2 LEU   124      52.255  13.162 -12.377  1.00 15.65           H  
ATOM   1978  HB3 LEU   124      51.031  13.213 -13.668  1.00 15.65           H  
ATOM   1979  HG  LEU   124      49.437  14.239 -12.051  1.00 15.65           H  
ATOM   1980 HD11 LEU   124      50.648  11.579 -11.170  1.00 15.65           H  
ATOM   1981 HD12 LEU   124      49.447  11.792 -12.465  1.00 15.65           H  
ATOM   1982 HD13 LEU   124      49.009  12.153 -10.778  1.00 15.65           H  
ATOM   1983 HD21 LEU   124      51.612  13.548 -10.023  1.00 15.65           H  
ATOM   1984 HD22 LEU   124      49.973  14.123  -9.631  1.00 15.65           H  
ATOM   1985 HD23 LEU   124      51.111  15.192 -10.486  1.00 15.65           H  
ATOM   1986  N   ASN   125      53.212  15.907 -14.969  1.00 15.98           N  
ATOM   1987  CA  ASN   125      54.421  16.681 -15.340  1.00 15.98           C  
ATOM   1988  C   ASN   125      54.801  17.839 -14.539  1.00 15.98           C  
ATOM   1989  O   ASN   125      55.988  18.125 -14.393  1.00 15.98           O  
ATOM   1990  CB  ASN   125      54.226  17.092 -16.803  1.00 15.98           C  
ATOM   1991  CG  ASN   125      54.402  15.902 -17.740  1.00 15.98           C  
ATOM   1992  OD1 ASN   125      53.894  15.996 -18.951  1.00 15.98           O  
ATOM   1993  ND2 ASN   125      54.996  14.896 -17.376  1.00 15.98           N  
ATOM   1994  H   ASN   125      52.411  15.960 -15.542  1.00 15.98           H  
ATOM   1995  HA  ASN   125      55.262  16.015 -15.148  1.00 15.98           H  
ATOM   1996  HB2 ASN   125      54.960  17.857 -17.058  1.00 15.98           H  
ATOM   1997  HB3 ASN   125      53.222  17.497 -16.927  1.00 15.98           H  
ATOM   1998 HD21 ASN   125      55.104  14.117 -18.009  1.00 15.98           H  
ATOM   1999 HD22 ASN   125      55.378  14.845 -16.442  1.00 15.98           H  
ATOM   2000  N   LYS   126      53.849  18.510 -14.011  1.00 10.28           N  
ATOM   2001  CA  LYS   126      54.058  19.661 -13.050  1.00 10.28           C  
ATOM   2002  C   LYS   126      54.785  19.151 -11.766  1.00 10.28           C  
ATOM   2003  O   LYS   126      55.453  19.928 -11.087  1.00 10.28           O  
ATOM   2004  CB  LYS   126      52.723  20.313 -12.678  1.00 10.28           C  
ATOM   2005  CG  LYS   126      52.127  21.086 -13.855  1.00 10.28           C  
ATOM   2006  CD  LYS   126      50.791  21.718 -13.466  1.00 10.28           C  
ATOM   2007  CE  LYS   126      50.190  22.480 -14.646  1.00 10.28           C  
ATOM   2008  NZ  LYS   126      48.898  23.098 -14.247  1.00 10.28           N1+
ATOM   2009  H   LYS   126      52.930  18.246 -14.255  1.00 10.28           H  
ATOM   2010  HA  LYS   126      54.677  20.413 -13.540  1.00 10.28           H  
ATOM   2011  HB2 LYS   126      52.884  21.001 -11.848  1.00 10.28           H  
ATOM   2012  HB3 LYS   126      52.022  19.536 -12.374  1.00 10.28           H  
ATOM   2013  HG2 LYS   126      51.970  20.402 -14.689  1.00 10.28           H  
ATOM   2014  HG3 LYS   126      52.821  21.872 -14.155  1.00 10.28           H  
ATOM   2015  HD2 LYS   126      50.950  22.408 -12.638  1.00 10.28           H  
ATOM   2016  HD3 LYS   126      50.100  20.933 -13.158  1.00 10.28           H  
ATOM   2017  HE2 LYS   126      50.020  21.790 -15.472  1.00 10.28           H  
ATOM   2018  HE3 LYS   126      50.882  23.261 -14.961  1.00 10.28           H  
ATOM   2019  HZ1 LYS   126      48.508  23.599 -15.032  1.00 10.28           H  
ATOM   2020  HZ2 LYS   126      49.053  23.739 -13.482  1.00 10.28           H  
ATOM   2021  HZ3 LYS   126      48.255  22.376 -13.956  1.00 10.28           H  
ATOM   2022  N   ASN   127      54.687  17.893 -11.417  1.00  4.42           N  
ATOM   2023  CA  ASN   127      55.476  17.173 -10.431  1.00  4.42           C  
ATOM   2024  C   ASN   127      56.651  16.285 -10.845  1.00  4.42           C  
ATOM   2025  O   ASN   127      57.412  16.647 -11.740  1.00  4.42           O  
ATOM   2026  CB  ASN   127      54.454  16.358  -9.633  1.00  4.42           C  
ATOM   2027  CG  ASN   127      53.514  17.267  -8.848  1.00  4.42           C  
ATOM   2028  ND2 ASN   127      52.397  16.742  -8.390  1.00  4.42           N  
ATOM   2029  OD1 ASN   127      53.790  18.442  -8.654  1.00  4.42           O  
ATOM   2030  H   ASN   127      53.979  17.415 -11.911  1.00  4.42           H  
ATOM   2031  HA  ASN   127      56.029  17.945  -9.896  1.00  4.42           H  
ATOM   2032  HB2 ASN   127      54.984  15.708  -8.937  1.00  4.42           H  
ATOM   2033  HB3 ASN   127      53.868  15.751 -10.322  1.00  4.42           H  
ATOM   2034 HD21 ASN   127      51.748  17.312  -7.867  1.00  4.42           H  
ATOM   2035 HD22 ASN   127      52.189  15.769  -8.562  1.00  4.42           H  
ATOM   2036  N   GLN   128      56.901  15.027 -10.227  1.00  3.42           N  
ATOM   2037  CA  GLN   128      58.240  14.541 -10.043  1.00  3.42           C  
ATOM   2038  C   GLN   128      58.717  15.316  -8.816  1.00  3.42           C  
ATOM   2039  O   GLN   128      59.049  14.713  -7.797  1.00  3.42           O  
ATOM   2040  CB  GLN   128      59.179  14.799 -11.225  1.00  3.42           C  
ATOM   2041  CG  GLN   128      58.757  14.004 -12.461  1.00  3.42           C  
ATOM   2042  CD  GLN   128      59.017  12.513 -12.269  1.00  3.42           C  
ATOM   2043  OE1 GLN   128      58.035  11.679 -12.535  1.00  3.42           O  
ATOM   2044  NE2 GLN   128      60.103  12.109 -11.880  1.00  3.42           N  
ATOM   2045  H   GLN   128      56.142  14.476  -9.920  1.00  3.42           H  
ATOM   2046  HA  GLN   128      58.247  13.456  -9.940  1.00  3.42           H  
ATOM   2047  HB2 GLN   128      60.191  14.506 -10.944  1.00  3.42           H  
ATOM   2048  HB3 GLN   128      59.162  15.862 -11.465  1.00  3.42           H  
ATOM   2049  HG2 GLN   128      59.325  14.357 -13.322  1.00  3.42           H  
ATOM   2050  HG3 GLN   128      57.693  14.160 -12.639  1.00  3.42           H  
ATOM   2051 HE21 GLN   128      60.259  11.119 -11.757  1.00  3.42           H  
ATOM   2052 HE22 GLN   128      60.844  12.765 -11.681  1.00  3.42           H  
ATOM   2053  N   GLU   129      58.740  16.684  -8.928  1.00  2.84           N  
ATOM   2054  CA  GLU   129      59.014  17.684  -7.795  1.00  2.84           C  
ATOM   2055  C   GLU   129      58.134  17.300  -6.562  1.00  2.84           C  
ATOM   2056  O   GLU   129      58.554  17.488  -5.423  1.00  2.84           O  
ATOM   2057  CB  GLU   129      58.715  19.122  -8.227  1.00  2.84           C  
ATOM   2058  CG  GLU   129      59.698  19.602  -9.295  1.00  2.84           C  
ATOM   2059  CD  GLU   129      59.368  21.021  -9.744  1.00  2.84           C  
ATOM   2060  OE1 GLU   129      58.591  21.684  -9.051  1.00  2.84           O  
ATOM   2061  OE2 GLU   129      59.897  21.436 -10.781  1.00  2.84           O1-
ATOM   2062  H   GLU   129      58.556  17.023  -9.837  1.00  2.84           H  
ATOM   2063  HA  GLU   129      60.071  17.636  -7.534  1.00  2.84           H  
ATOM   2064  HB2 GLU   129      58.789  19.776  -7.358  1.00  2.84           H  
ATOM   2065  HB3 GLU   129      57.703  19.168  -8.631  1.00  2.84           H  
ATOM   2066  HG2 GLU   129      59.644  18.934 -10.155  1.00  2.84           H  
ATOM   2067  HG3 GLU   129      60.707  19.584  -8.884  1.00  2.84           H  
ATOM   2068  N   LEU   130      56.908  16.751  -6.853  1.00  2.40           N  
ATOM   2069  CA  LEU   130      56.173  16.209  -5.688  1.00  2.40           C  
ATOM   2070  C   LEU   130      56.284  14.766  -5.626  1.00  2.40           C  
ATOM   2071  O   LEU   130      56.290  14.103  -6.661  1.00  2.40           O  
ATOM   2072  CB  LEU   130      54.699  16.619  -5.755  1.00  2.40           C  
ATOM   2073  CG  LEU   130      53.875  16.069  -4.586  1.00  2.40           C  
ATOM   2074  CD1 LEU   130      54.497  16.492  -3.257  1.00  2.40           C  
ATOM   2075  CD2 LEU   130      52.445  16.603  -4.650  1.00  2.40           C  
ATOM   2076  H   LEU   130      56.501  16.692  -7.750  1.00  2.40           H  
ATOM   2077  HA  LEU   130      56.619  16.624  -4.785  1.00  2.40           H  
ATOM   2078  HB2 LEU   130      54.275  16.244  -6.687  1.00  2.40           H  
ATOM   2079  HB3 LEU   130      54.639  17.707  -5.741  1.00  2.40           H  
ATOM   2080  HG  LEU   130      53.865  14.981  -4.658  1.00  2.40           H  
ATOM   2081 HD11 LEU   130      54.505  17.580  -3.189  1.00  2.40           H  
ATOM   2082 HD12 LEU   130      55.519  16.117  -3.198  1.00  2.40           H  
ATOM   2083 HD13 LEU   130      53.911  16.081  -2.435  1.00  2.40           H  
ATOM   2084 HD21 LEU   130      52.460  17.690  -4.577  1.00  2.40           H  
ATOM   2085 HD22 LEU   130      51.866  16.191  -3.823  1.00  2.40           H  
ATOM   2086 HD23 LEU   130      51.989  16.308  -5.595  1.00  2.40           H  
ATOM   2087  N   LEU   131      56.359  14.352  -4.427  1.00  2.34           N  
ATOM   2088  CA  LEU   131      56.607  12.984  -3.976  1.00  2.34           C  
ATOM   2089  C   LEU   131      58.040  12.806  -3.891  1.00  2.34           C  
ATOM   2090  O   LEU   131      58.507  11.729  -3.528  1.00  2.34           O  
ATOM   2091  CB  LEU   131      56.005  11.948  -4.928  1.00  2.34           C  
ATOM   2092  CG  LEU   131      56.276  10.505  -4.484  1.00  2.34           C  
ATOM   2093  CD1 LEU   131      57.758  10.174  -4.645  1.00  2.34           C  
ATOM   2094  CD2 LEU   131      55.889  10.322  -3.017  1.00  2.34           C  
ATOM   2095  H   LEU   131      56.226  15.064  -3.757  1.00  2.34           H  
ATOM   2096  HA  LEU   131      56.132  12.833  -3.007  1.00  2.34           H  
ATOM   2097  HB2 LEU   131      56.435  12.094  -5.919  1.00  2.34           H  
ATOM   2098  HB3 LEU   131      54.927  12.102  -4.974  1.00  2.34           H  
ATOM   2099  HG  LEU   131      55.680   9.839  -5.107  1.00  2.34           H  
ATOM   2100 HD11 LEU   131      58.350  10.843  -4.020  1.00  2.34           H  
ATOM   2101 HD12 LEU   131      58.047  10.301  -5.688  1.00  2.34           H  
ATOM   2102 HD13 LEU   131      57.935   9.142  -4.342  1.00  2.34           H  
ATOM   2103 HD21 LEU   131      56.487  10.990  -2.397  1.00  2.34           H  
ATOM   2104 HD22 LEU   131      56.071   9.289  -2.719  1.00  2.34           H  
ATOM   2105 HD23 LEU   131      54.832  10.556  -2.888  1.00  2.34           H  
ATOM   2106  N   GLN   132      58.879  13.891  -4.225  1.00  1.42           N  
ATOM   2107  CA  GLN   132      60.234  13.920  -3.913  1.00  1.42           C  
ATOM   2108  C   GLN   132      60.408  13.969  -2.391  1.00  1.42           C  
ATOM   2109  O   GLN   132      61.090  13.120  -1.821  1.00  1.42           O  
ATOM   2110  CB  GLN   132      60.925  15.123  -4.560  1.00  1.42           C  
ATOM   2111  CG  GLN   132      62.431  15.113  -4.299  1.00  1.42           C  
ATOM   2112  CD  GLN   132      62.754  15.697  -2.929  1.00  1.42           C  
ATOM   2113  OE1 GLN   132      63.722  15.138  -2.234  1.00  1.42           O  
ATOM   2114  NE2 GLN   132      62.133  16.655  -2.491  1.00  1.42           N  
ATOM   2115  H   GLN   132      58.476  14.658  -4.698  1.00  1.42           H  
ATOM   2116  HA  GLN   132      60.699  13.016  -4.306  1.00  1.42           H  
ATOM   2117  HB2 GLN   132      60.501  16.039  -4.148  1.00  1.42           H  
ATOM   2118  HB3 GLN   132      60.752  15.094  -5.636  1.00  1.42           H  
ATOM   2119  HG2 GLN   132      62.929  15.707  -5.066  1.00  1.42           H  
ATOM   2120  HG3 GLN   132      62.793  14.086  -4.343  1.00  1.42           H  
ATOM   2121 HE21 GLN   132      62.360  17.031  -1.581  1.00  1.42           H  
ATOM   2122 HE22 GLN   132      61.393  17.071  -3.039  1.00  1.42           H  
ATOM   2123  N   ASP   133      59.820  14.932  -1.613  1.00  1.37           N  
ATOM   2124  CA  ASP   133      59.823  14.962  -0.182  1.00  1.37           C  
ATOM   2125  C   ASP   133      59.029  13.791   0.392  1.00  1.37           C  
ATOM   2126  O   ASP   133      59.434  13.202   1.391  1.00  1.37           O  
ATOM   2127  CB  ASP   133      59.247  16.287   0.326  1.00  1.37           C  
ATOM   2128  CG  ASP   133      60.206  17.446   0.069  1.00  1.37           C  
ATOM   2129  OD1 ASP   133      59.746  18.592   0.066  1.00  1.37           O  
ATOM   2130  OD2 ASP   133      61.580  16.828  -0.129  1.00  1.37           O1-
ATOM   2131  H   ASP   133      59.362  15.651  -2.110  1.00  1.37           H  
ATOM   2132  HA  ASP   133      60.856  14.873   0.154  1.00  1.37           H  
ATOM   2133  HB2 ASP   133      59.066  16.207   1.398  1.00  1.37           H  
ATOM   2134  HB3 ASP   133      58.306  16.485  -0.187  1.00  1.37           H  
ATOM   2135  N   LEU   134      57.990  13.539  -0.262  1.00  1.01           N  
ATOM   2136  CA  LEU   134      57.157  12.424   0.180  1.00  1.01           C  
ATOM   2137  C   LEU   134      57.808  11.098  -0.003  1.00  1.01           C  
ATOM   2138  O   LEU   134      57.633  10.206   0.824  1.00  1.01           O  
ATOM   2139  CB  LEU   134      55.826  12.464  -0.577  1.00  1.01           C  
ATOM   2140  CG  LEU   134      54.951  13.658  -0.179  1.00  1.01           C  
ATOM   2141  CD1 LEU   134      53.716  13.728  -1.074  1.00  1.01           C  
ATOM   2142  CD2 LEU   134      54.497  13.519   1.274  1.00  1.01           C  
ATOM   2143  H   LEU   134      57.719  14.059  -1.056  1.00  1.01           H  
ATOM   2144  HA  LEU   134      56.995  12.542   1.251  1.00  1.01           H  
ATOM   2145  HB2 LEU   134      55.278  11.545  -0.367  1.00  1.01           H  
ATOM   2146  HB3 LEU   134      56.035  12.526  -1.645  1.00  1.01           H  
ATOM   2147  HG  LEU   134      55.541  14.567  -0.295  1.00  1.01           H  
ATOM   2148 HD11 LEU   134      53.129  12.817  -0.955  1.00  1.01           H  
ATOM   2149 HD12 LEU   134      54.026  13.827  -2.114  1.00  1.01           H  
ATOM   2150 HD13 LEU   134      53.111  14.590  -0.792  1.00  1.01           H  
ATOM   2151 HD21 LEU   134      53.907  12.609   1.385  1.00  1.01           H  
ATOM   2152 HD22 LEU   134      53.890  14.381   1.549  1.00  1.01           H  
ATOM   2153 HD23 LEU   134      55.370  13.468   1.924  1.00  1.01           H  
ATOM   2154  N   SER   135      58.647  10.806  -1.108  1.00  1.19           N  
ATOM   2155  CA  SER   135      59.384   9.551  -1.400  1.00  1.19           C  
ATOM   2156  C   SER   135      60.292   9.384  -0.080  1.00  1.19           C  
ATOM   2157  O   SER   135      60.387   8.287   0.467  1.00  1.19           O  
ATOM   2158  CB  SER   135      60.276   9.599  -2.641  1.00  1.19           C  
ATOM   2159  OG  SER   135      61.361  10.491  -2.428  1.00  1.19           O  
ATOM   2160  H   SER   135      58.720  11.566  -1.734  1.00  1.19           H  
ATOM   2161  HA  SER   135      58.696   8.734  -1.616  1.00  1.19           H  
ATOM   2162  HB2 SER   135      59.690   9.942  -3.493  1.00  1.19           H  
ATOM   2163  HB3 SER   135      60.664   8.601  -2.845  1.00  1.19           H  
ATOM   2164  HG  SER   135      60.992  11.360  -2.253  1.00  1.19           H  
ATOM   2165  N   GLU   136      60.839  10.489   0.271  1.00  1.34           N  
ATOM   2166  CA  GLU   136      61.783  10.423   1.477  1.00  1.34           C  
ATOM   2167  C   GLU   136      61.234  10.207   2.806  1.00  1.34           C  
ATOM   2168  O   GLU   136      61.775   9.416   3.575  1.00  1.34           O  
ATOM   2169  CB  GLU   136      62.587  11.727   1.446  1.00  1.34           C  
ATOM   2170  CG  GLU   136      63.517  11.782   0.233  1.00  1.34           C  
ATOM   2171  CD  GLU   136      64.274  13.105   0.185  1.00  1.34           C  
ATOM   2172  OE1 GLU   136      65.146  13.245  -0.677  1.00  1.34           O  
ATOM   2173  OE2 GLU   136      63.976  13.971   1.015  1.00  1.34           O1-
ATOM   2174  H   GLU   136      60.689  11.355  -0.178  1.00  1.34           H  
ATOM   2175  HA  GLU   136      62.359   9.507   1.345  1.00  1.34           H  
ATOM   2176  HB2 GLU   136      63.185  11.796   2.355  1.00  1.34           H  
ATOM   2177  HB3 GLU   136      61.896  12.569   1.401  1.00  1.34           H  
ATOM   2178  HG2 GLU   136      62.924  11.677  -0.676  1.00  1.34           H  
ATOM   2179  HG3 GLU   136      64.234  10.963   0.296  1.00  1.34           H  
ATOM   2180  N   VAL   137      60.204  10.854   3.106  1.00  1.47           N  
ATOM   2181  CA  VAL   137      59.619  10.611   4.497  1.00  1.47           C  
ATOM   2182  C   VAL   137      58.998   9.203   4.438  1.00  1.47           C  
ATOM   2183  O   VAL   137      58.889   8.534   5.463  1.00  1.47           O  
ATOM   2184  CB  VAL   137      58.548  11.645   4.912  1.00  1.47           C  
ATOM   2185  CG1 VAL   137      59.134  13.056   4.901  1.00  1.47           C  
ATOM   2186  CG2 VAL   137      57.366  11.604   3.944  1.00  1.47           C  
ATOM   2187  H   VAL   137      59.760  11.495   2.501  1.00  1.47           H  
ATOM   2188  HA  VAL   137      60.405  10.706   5.246  1.00  1.47           H  
ATOM   2189  HB  VAL   137      58.213  11.393   5.918  1.00  1.47           H  
ATOM   2190 HG11 VAL   137      59.468  13.303   3.893  1.00  1.47           H  
ATOM   2191 HG12 VAL   137      59.981  13.103   5.586  1.00  1.47           H  
ATOM   2192 HG13 VAL   137      58.372  13.769   5.216  1.00  1.47           H  
ATOM   2193 HG21 VAL   137      57.709  11.857   2.941  1.00  1.47           H  
ATOM   2194 HG22 VAL   137      56.611  12.323   4.262  1.00  1.47           H  
ATOM   2195 HG23 VAL   137      56.935  10.603   3.939  1.00  1.47           H  
ATOM   2196  N   ASN   138      58.612   8.818   3.140  1.00  1.63           N  
ATOM   2197  CA  ASN   138      58.184   7.484   2.988  1.00  1.63           C  
ATOM   2198  C   ASN   138      59.219   6.450   3.252  1.00  1.63           C  
ATOM   2199  O   ASN   138      58.923   5.425   3.863  1.00  1.63           O  
ATOM   2200  CB  ASN   138      57.623   7.320   1.573  1.00  1.63           C  
ATOM   2201  CG  ASN   138      56.193   7.842   1.482  1.00  1.63           C  
ATOM   2202  OD1 ASN   138      55.763   8.246   0.304  1.00  1.63           O  
ATOM   2203  ND2 ASN   138      55.473   7.883   2.469  1.00  1.63           N  
ATOM   2204  H   ASN   138      58.626   9.412   2.352  1.00  1.63           H  
ATOM   2205  HA  ASN   138      57.426   7.312   3.752  1.00  1.63           H  
ATOM   2206  HB2 ASN   138      57.633   6.263   1.307  1.00  1.63           H  
ATOM   2207  HB3 ASN   138      58.249   7.876   0.876  1.00  1.63           H  
ATOM   2208 HD21 ASN   138      54.528   8.232   2.391  1.00  1.63           H  
ATOM   2209 HD22 ASN   138      55.823   7.568   3.363  1.00  1.63           H  
ATOM   2210  N   ASP   139      60.425   6.635   2.843  1.00  1.79           N  
ATOM   2211  CA  ASP   139      61.590   5.869   3.046  1.00  1.79           C  
ATOM   2212  C   ASP   139      61.911   5.751   4.467  1.00  1.79           C  
ATOM   2213  O   ASP   139      62.305   4.680   4.923  1.00  1.79           O  
ATOM   2214  CB  ASP   139      62.769   6.491   2.292  1.00  1.79           C  
ATOM   2215  CG  ASP   139      62.629   6.296   0.785  1.00  1.79           C  
ATOM   2216  OD1 ASP   139      63.300   7.017   0.040  1.00  1.79           O  
ATOM   2217  OD2 ASP   139      61.620   5.178   0.589  1.00  1.79           O1-
ATOM   2218  H   ASP   139      60.480   7.464   2.309  1.00  1.79           H  
ATOM   2219  HA  ASP   139      61.403   4.867   2.659  1.00  1.79           H  
ATOM   2220  HB2 ASP   139      63.693   6.019   2.627  1.00  1.79           H  
ATOM   2221  HB3 ASP   139      62.806   7.558   2.510  1.00  1.79           H  
ATOM   2222  N   GLU   140      61.777   6.783   5.277  1.00  2.39           N  
ATOM   2223  CA  GLU   140      62.121   6.786   6.645  1.00  2.39           C  
ATOM   2224  C   GLU   140      61.452   5.658   7.524  1.00  2.39           C  
ATOM   2225  O   GLU   140      61.820   5.481   8.683  1.00  2.39           O  
ATOM   2226  CB  GLU   140      61.778   8.167   7.211  1.00  2.39           C  
ATOM   2227  CG  GLU   140      62.665   9.255   6.605  1.00  2.39           C  
ATOM   2228  CD  GLU   140      62.340  10.620   7.203  1.00  2.39           C  
ATOM   2229  OE1 GLU   140      63.013  11.589   6.840  1.00  2.39           O  
ATOM   2230  OE2 GLU   140      61.417  10.686   8.023  1.00  2.39           O1-
ATOM   2231  H   GLU   140      61.404   7.603   4.872  1.00  2.39           H  
ATOM   2232  HA  GLU   140      63.187   6.565   6.697  1.00  2.39           H  
ATOM   2233  HB2 GLU   140      61.922   8.153   8.291  1.00  2.39           H  
ATOM   2234  HB3 GLU   140      60.736   8.393   6.986  1.00  2.39           H  
ATOM   2235  HG2 GLU   140      62.502   9.289   5.528  1.00  2.39           H  
ATOM   2236  HG3 GLU   140      63.709   9.017   6.807  1.00  2.39           H  
ATOM   2237  N   ASN   141      60.523   4.943   6.974  1.00  2.29           N  
ATOM   2238  CA  ASN   141      60.550   3.376   7.206  1.00  2.29           C  
ATOM   2239  C   ASN   141      60.590   3.306   8.812  1.00  2.29           C  
ATOM   2240  O   ASN   141      60.992   2.290   9.375  1.00  2.29           O  
ATOM   2241  CB  ASN   141      61.753   2.636   6.615  1.00  2.29           C  
ATOM   2242  CG  ASN   141      61.451   1.154   6.422  1.00  2.29           C  
ATOM   2243  ND2 ASN   141      62.431   0.298   6.626  1.00  2.29           N  
ATOM   2244  OD1 ASN   141      60.336   0.776   6.090  1.00  2.29           O  
ATOM   2245  H   ASN   141      59.808   5.336   6.419  1.00  2.29           H  
ATOM   2246  HA  ASN   141      59.710   2.887   6.713  1.00  2.29           H  
ATOM   2247  HB2 ASN   141      62.601   2.740   7.291  1.00  2.29           H  
ATOM   2248  HB3 ASN   141      62.002   3.076   5.649  1.00  2.29           H  
ATOM   2249 HD21 ASN   141      62.269  -0.692   6.509  1.00  2.29           H  
ATOM   2250 HD22 ASN   141      63.344   0.632   6.900  1.00  2.29           H  
ATOM   2251  N   THR   142      60.186   4.337   9.460  1.00  3.06           N  
ATOM   2252  CA  THR   142      59.164   4.412  10.446  1.00  3.06           C  
ATOM   2253  C   THR   142      57.727   4.106   9.984  1.00  3.06           C  
ATOM   2254  O   THR   142      56.993   3.404  10.676  1.00  3.06           O  
ATOM   2255  CB  THR   142      59.220   5.819  11.071  1.00  3.06           C  
ATOM   2256  OG1 THR   142      60.495   6.014  11.667  1.00  3.06           O  
ATOM   2257  CG2 THR   142      58.146   5.995  12.141  1.00  3.06           C  
ATOM   2258  H   THR   142      60.673   5.158   9.207  1.00  3.06           H  
ATOM   2259  HA  THR   142      59.379   3.613  11.155  1.00  3.06           H  
ATOM   2260  HB  THR   142      59.046   6.549  10.281  1.00  3.06           H  
ATOM   2261 HG21 THR   142      58.306   5.271  12.939  1.00  3.06           H  
ATOM   2262 HG22 THR   142      57.163   5.836  11.698  1.00  3.06           H  
ATOM   2263 HG23 THR   142      58.202   7.004  12.549  1.00  3.06           H  
ATOM   2264  HG1 THR   142      61.157   5.900  10.981  1.00  3.06           H  
ATOM   2265  N   GLN   143      57.439   4.632   8.880  1.00  4.26           N  
ATOM   2266  CA  GLN   143      56.052   4.725   8.359  1.00  4.26           C  
ATOM   2267  C   GLN   143      55.781   3.333   7.876  1.00  4.26           C  
ATOM   2268  O   GLN   143      54.654   2.852   7.980  1.00  4.26           O  
ATOM   2269  CB  GLN   143      55.869   5.723   7.213  1.00  4.26           C  
ATOM   2270  CG  GLN   143      56.085   7.162   7.682  1.00  4.26           C  
ATOM   2271  CD  GLN   143      55.976   8.141   6.517  1.00  4.26           C  
ATOM   2272  NE2 GLN   143      55.431   9.316   6.749  1.00  4.26           N  
ATOM   2273  OE1 GLN   143      56.382   7.841   5.403  1.00  4.26           O  
ATOM   2274  H   GLN   143      58.182   4.995   8.341  1.00  4.26           H  
ATOM   2275  HA  GLN   143      55.373   5.089   9.130  1.00  4.26           H  
ATOM   2276  HB2 GLN   143      54.857   5.627   6.818  1.00  4.26           H  
ATOM   2277  HB3 GLN   143      56.589   5.495   6.427  1.00  4.26           H  
ATOM   2278  HG2 GLN   143      57.077   7.247   8.127  1.00  4.26           H  
ATOM   2279  HG3 GLN   143      55.330   7.411   8.428  1.00  4.26           H  
ATOM   2280 HE21 GLN   143      55.342   9.988   6.000  1.00  4.26           H  
ATOM   2281 HE22 GLN   143      55.101   9.546   7.676  1.00  4.26           H  
ATOM   2282  N   LEU   144      56.806   2.591   7.320  1.00  3.75           N  
ATOM   2283  CA  LEU   144      56.741   1.263   6.589  1.00  3.75           C  
ATOM   2284  C   LEU   144      55.954   1.149   5.218  1.00  3.75           C  
ATOM   2285  O   LEU   144      55.497   2.158   4.685  1.00  3.75           O  
ATOM   2286  CB  LEU   144      56.170   0.270   7.606  1.00  3.75           C  
ATOM   2287  CG  LEU   144      57.100   0.046   8.804  1.00  3.75           C  
ATOM   2288  CD1 LEU   144      56.431  -0.872   9.825  1.00  3.75           C  
ATOM   2289  CD2 LEU   144      58.407  -0.599   8.346  1.00  3.75           C  
ATOM   2290  H   LEU   144      57.680   3.030   7.446  1.00  3.75           H  
ATOM   2291  HA  LEU   144      57.757   1.072   6.244  1.00  3.75           H  
ATOM   2292  HB2 LEU   144      56.009  -0.686   7.107  1.00  3.75           H  
ATOM   2293  HB3 LEU   144      55.218   0.655   7.971  1.00  3.75           H  
ATOM   2294  HG  LEU   144      57.309   1.014   9.260  1.00  3.75           H  
ATOM   2295 HD11 LEU   144      56.225  -1.838   9.365  1.00  3.75           H  
ATOM   2296 HD12 LEU   144      55.496  -0.422  10.161  1.00  3.75           H  
ATOM   2297 HD13 LEU   144      57.095  -1.011  10.679  1.00  3.75           H  
ATOM   2298 HD21 LEU   144      58.195  -1.567   7.891  1.00  3.75           H  
ATOM   2299 HD22 LEU   144      59.064  -0.737   9.204  1.00  3.75           H  
ATOM   2300 HD23 LEU   144      58.894   0.047   7.616  1.00  3.75           H  
ATOM   2301  N   MET   145      55.776  -0.109   4.624  1.00  1.46           N  
ATOM   2302  CA  MET   145      54.611  -0.455   3.699  1.00  1.46           C  
ATOM   2303  C   MET   145      54.316   0.434   2.488  1.00  1.46           C  
ATOM   2304  O   MET   145      55.220   1.080   1.962  1.00  1.46           O  
ATOM   2305  CB  MET   145      53.378  -0.533   4.602  1.00  1.46           C  
ATOM   2306  CG  MET   145      53.495  -1.677   5.609  1.00  1.46           C  
ATOM   2307  SD  MET   145      52.074  -1.725   6.724  1.00  1.46           S  
ATOM   2308  CE  MET   145      52.408  -0.224   7.664  1.00  1.46           C  
ATOM   2309  H   MET   145      56.451  -0.799   4.829  1.00  1.46           H  
ATOM   2310  HA  MET   145      54.900  -1.382   3.203  1.00  1.46           H  
ATOM   2311  HB2 MET   145      52.495  -0.694   3.983  1.00  1.46           H  
ATOM   2312  HB3 MET   145      53.275   0.407   5.144  1.00  1.46           H  
ATOM   2313  HG2 MET   145      54.402  -1.540   6.197  1.00  1.46           H  
ATOM   2314  HG3 MET   145      53.552  -2.621   5.067  1.00  1.46           H  
ATOM   2315  HE1 MET   145      51.628  -0.082   8.412  1.00  1.46           H  
ATOM   2316  HE2 MET   145      52.424   0.632   6.989  1.00  1.46           H  
ATOM   2317  HE3 MET   145      53.375  -0.313   8.160  1.00  1.46           H  
ATOM   2318  N   GLU   146      52.996   0.452   2.058  1.00  1.04           N  
ATOM   2319  CA  GLU   146      52.349   1.605   1.279  1.00  1.04           C  
ATOM   2320  C   GLU   146      51.679   2.519   2.215  1.00  1.04           C  
ATOM   2321  O   GLU   146      50.776   2.106   2.939  1.00  1.04           O  
ATOM   2322  CB  GLU   146      51.347   1.080   0.247  1.00  1.04           C  
ATOM   2323  CG  GLU   146      50.701   2.222  -0.537  1.00  1.04           C  
ATOM   2324  CD  GLU   146      49.694   1.688  -1.550  1.00  1.04           C  
ATOM   2325  OE1 GLU   146      49.079   2.503  -2.244  1.00  1.04           O  
ATOM   2326  OE2 GLU   146      49.545   0.463  -1.625  1.00  1.04           O1-
ATOM   2327  H   GLU   146      52.455  -0.342   2.283  1.00  1.04           H  
ATOM   2328  HA  GLU   146      53.132   2.142   0.744  1.00  1.04           H  
ATOM   2329  HB2 GLU   146      50.568   0.519   0.763  1.00  1.04           H  
ATOM   2330  HB3 GLU   146      51.867   0.422  -0.449  1.00  1.04           H  
ATOM   2331  HG2 GLU   146      51.477   2.776  -1.064  1.00  1.04           H  
ATOM   2332  HG3 GLU   146      50.189   2.887   0.158  1.00  1.04           H  
ATOM   2333  N   ILE   147      52.037   3.752   2.268  1.00  0.63           N  
ATOM   2334  CA  ILE   147      52.317   4.506   3.552  1.00  0.63           C  
ATOM   2335  C   ILE   147      51.206   5.544   3.573  1.00  0.63           C  
ATOM   2336  O   ILE   147      50.442   5.610   4.533  1.00  0.63           O  
ATOM   2337  CB  ILE   147      53.696   5.201   3.618  1.00  0.63           C  
ATOM   2338  CG1 ILE   147      54.821   4.165   3.516  1.00  0.63           C  
ATOM   2339  CG2 ILE   147      53.847   5.956   4.940  1.00  0.63           C  
ATOM   2340  CD1 ILE   147      56.193   4.830   3.456  1.00  0.63           C  
ATOM   2341  H   ILE   147      52.128   4.221   1.404  1.00  0.63           H  
ATOM   2342  HA  ILE   147      52.342   3.824   4.402  1.00  0.63           H  
ATOM   2343  HB  ILE   147      53.762   5.899   2.784  1.00  0.63           H  
ATOM   2344 HG12 ILE   147      54.675   3.572   2.613  1.00  0.63           H  
ATOM   2345 HG13 ILE   147      54.782   3.513   4.389  1.00  0.63           H  
ATOM   2346 HG21 ILE   147      53.780   5.252   5.770  1.00  0.63           H  
ATOM   2347 HG22 ILE   147      53.053   6.698   5.028  1.00  0.63           H  
ATOM   2348 HG23 ILE   147      54.815   6.456   4.964  1.00  0.63           H  
ATOM   2349 HD11 ILE   147      56.242   5.485   2.586  1.00  0.63           H  
ATOM   2350 HD12 ILE   147      56.965   4.064   3.378  1.00  0.63           H  
ATOM   2351 HD13 ILE   147      56.353   5.416   4.361  1.00  0.63           H  
ATOM   2352  N   LEU   148      51.186   6.345   2.416  1.00  0.94           N  
ATOM   2353  CA  LEU   148      50.192   7.495   2.472  1.00  0.94           C  
ATOM   2354  C   LEU   148      48.828   6.969   2.673  1.00  0.94           C  
ATOM   2355  O   LEU   148      48.124   7.409   3.579  1.00  0.94           O  
ATOM   2356  CB  LEU   148      50.249   8.328   1.189  1.00  0.94           C  
ATOM   2357  CG  LEU   148      51.589   9.051   1.008  1.00  0.94           C  
ATOM   2358  CD1 LEU   148      52.127   9.510   2.362  1.00  0.94           C  
ATOM   2359  CD2 LEU   148      52.612   8.115   0.366  1.00  0.94           C  
ATOM   2360  H   LEU   148      51.738   6.223   1.607  1.00  0.94           H  
ATOM   2361  HA  LEU   148      50.457   8.140   3.310  1.00  0.94           H  
ATOM   2362  HB2 LEU   148      49.453   9.072   1.222  1.00  0.94           H  
ATOM   2363  HB3 LEU   148      50.093   7.666   0.337  1.00  0.94           H  
ATOM   2364  HG  LEU   148      51.426   9.915   0.364  1.00  0.94           H  
ATOM   2365 HD11 LEU   148      52.288   8.642   3.002  1.00  0.94           H  
ATOM   2366 HD12 LEU   148      51.406  10.179   2.832  1.00  0.94           H  
ATOM   2367 HD13 LEU   148      53.071  10.036   2.219  1.00  0.94           H  
ATOM   2368 HD21 LEU   148      52.772   7.253   1.013  1.00  0.94           H  
ATOM   2369 HD22 LEU   148      53.554   8.646   0.229  1.00  0.94           H  
ATOM   2370 HD23 LEU   148      52.240   7.779  -0.602  1.00  0.94           H  
ATOM   2371  N   ASN   149      48.528   5.960   1.722  1.00  0.83           N  
ATOM   2372  CA  ASN   149      47.180   5.564   1.714  1.00  0.83           C  
ATOM   2373  C   ASN   149      46.720   4.824   2.966  1.00  0.83           C  
ATOM   2374  O   ASN   149      45.632   5.088   3.473  1.00  0.83           O  
ATOM   2375  CB  ASN   149      46.936   4.702   0.472  1.00  0.83           C  
ATOM   2376  CG  ASN   149      46.948   5.547  -0.798  1.00  0.83           C  
ATOM   2377  ND2 ASN   149      47.359   4.974  -1.910  1.00  0.83           N  
ATOM   2378  OD1 ASN   149      46.589   6.716  -0.780  1.00  0.83           O  
ATOM   2379  H   ASN   149      49.161   5.532   1.097  1.00  0.83           H  
ATOM   2380  HA  ASN   149      46.586   6.477   1.696  1.00  0.83           H  
ATOM   2381  HB2 ASN   149      45.966   4.212   0.564  1.00  0.83           H  
ATOM   2382  HB3 ASN   149      47.719   3.947   0.404  1.00  0.83           H  
ATOM   2383 HD21 ASN   149      47.382   5.501  -2.771  1.00  0.83           H  
ATOM   2384 HD22 ASN   149      47.651   4.007  -1.902  1.00  0.83           H  
ATOM   2385  N   THR   150      47.618   3.886   3.436  1.00  0.79           N  
ATOM   2386  CA  THR   150      47.230   3.046   4.574  1.00  0.79           C  
ATOM   2387  C   THR   150      47.049   4.031   5.842  1.00  0.79           C  
ATOM   2388  O   THR   150      46.123   3.855   6.632  1.00  0.79           O  
ATOM   2389  CB  THR   150      48.274   1.962   4.905  1.00  0.79           C  
ATOM   2390  OG1 THR   150      48.417   1.096   3.787  1.00  0.79           O  
ATOM   2391  CG2 THR   150      47.850   1.133   6.115  1.00  0.79           C  
ATOM   2392  H   THR   150      48.510   3.767   3.030  1.00  0.79           H  
ATOM   2393  HA  THR   150      46.311   2.516   4.326  1.00  0.79           H  
ATOM   2394  HB  THR   150      49.217   2.457   5.136  1.00  0.79           H  
ATOM   2395 HG21 THR   150      46.907   0.631   5.899  1.00  0.79           H  
ATOM   2396 HG22 THR   150      47.724   1.787   6.978  1.00  0.79           H  
ATOM   2397 HG23 THR   150      48.616   0.389   6.332  1.00  0.79           H  
ATOM   2398  HG1 THR   150      49.326   1.160   3.485  1.00  0.79           H  
ATOM   2399  N   LEU   151      47.908   5.014   5.992  1.00  0.77           N  
ATOM   2400  CA  LEU   151      47.842   5.941   7.019  1.00  0.77           C  
ATOM   2401  C   LEU   151      46.753   6.945   6.988  1.00  0.77           C  
ATOM   2402  O   LEU   151      46.199   7.286   8.031  1.00  0.77           O  
ATOM   2403  CB  LEU   151      49.202   6.643   7.051  1.00  0.77           C  
ATOM   2404  CG  LEU   151      50.229   5.911   7.923  1.00  0.77           C  
ATOM   2405  CD1 LEU   151      49.547   5.316   9.152  1.00  0.77           C  
ATOM   2406  CD2 LEU   151      50.885   4.782   7.130  1.00  0.77           C  
ATOM   2407  H   LEU   151      48.634   5.083   5.326  1.00  0.77           H  
ATOM   2408  HA  LEU   151      47.598   5.375   7.918  1.00  0.77           H  
ATOM   2409  HB2 LEU   151      49.065   7.650   7.446  1.00  0.77           H  
ATOM   2410  HB3 LEU   151      49.588   6.701   6.033  1.00  0.77           H  
ATOM   2411  HG  LEU   151      50.987   6.630   8.235  1.00  0.77           H  
ATOM   2412 HD11 LEU   151      48.790   4.598   8.836  1.00  0.77           H  
ATOM   2413 HD12 LEU   151      49.075   6.113   9.727  1.00  0.77           H  
ATOM   2414 HD13 LEU   151      50.289   4.812   9.771  1.00  0.77           H  
ATOM   2415 HD21 LEU   151      50.124   4.066   6.820  1.00  0.77           H  
ATOM   2416 HD22 LEU   151      51.623   4.280   7.755  1.00  0.77           H  
ATOM   2417 HD23 LEU   151      51.376   5.195   6.249  1.00  0.77           H  
ATOM   2418  N   PHE   152      46.398   7.453   5.786  1.00  0.71           N  
ATOM   2419  CA  PHE   152      45.318   8.311   5.686  1.00  0.71           C  
ATOM   2420  C   PHE   152      43.986   7.568   6.001  1.00  0.71           C  
ATOM   2421  O   PHE   152      43.070   8.159   6.570  1.00  0.71           O  
ATOM   2422  CB  PHE   152      45.255   8.926   4.284  1.00  0.71           C  
ATOM   2423  CG  PHE   152      46.416   9.858   4.019  1.00  0.71           C  
ATOM   2424  CD1 PHE   152      46.903  10.025   2.725  1.00  0.71           C  
ATOM   2425  CD2 PHE   152      47.007  10.556   5.070  1.00  0.71           C  
ATOM   2426  CE1 PHE   152      47.974  10.884   2.483  1.00  0.71           C  
ATOM   2427  CE2 PHE   152      48.077  11.416   4.828  1.00  0.71           C  
ATOM   2428  CZ  PHE   152      48.560  11.579   3.535  1.00  0.71           C  
ATOM   2429  H   PHE   152      46.903   7.216   4.972  1.00  0.71           H  
ATOM   2430  HA  PHE   152      45.450   9.107   6.419  1.00  0.71           H  
ATOM   2431  HB2 PHE   152      44.325   9.487   4.188  1.00  0.71           H  
ATOM   2432  HB3 PHE   152      45.273   8.123   3.547  1.00  0.71           H  
ATOM   2433  HD1 PHE   152      46.449   9.487   1.906  1.00  0.71           H  
ATOM   2434  HD2 PHE   152      46.635  10.430   6.076  1.00  0.71           H  
ATOM   2435  HE1 PHE   152      48.349  11.010   1.478  1.00  0.71           H  
ATOM   2436  HE2 PHE   152      48.531  11.956   5.646  1.00  0.71           H  
ATOM   2437  HZ  PHE   152      49.390  12.245   3.348  1.00  0.71           H  
ATOM   2438  N   PHE   153      43.972   6.248   5.593  1.00  0.73           N  
ATOM   2439  CA  PHE   153      42.771   5.552   5.997  1.00  0.73           C  
ATOM   2440  C   PHE   153      42.585   5.262   7.522  1.00  0.73           C  
ATOM   2441  O   PHE   153      41.487   4.920   7.955  1.00  0.73           O  
ATOM   2442  CB  PHE   153      42.732   4.240   5.206  1.00  0.73           C  
ATOM   2443  CG  PHE   153      42.592   4.477   3.719  1.00  0.73           C  
ATOM   2444  CD1 PHE   153      43.103   3.555   2.809  1.00  0.73           C  
ATOM   2445  CD2 PHE   153      41.948   5.619   3.249  1.00  0.73           C  
ATOM   2446  CE1 PHE   153      42.973   3.775   1.438  1.00  0.73           C  
ATOM   2447  CE2 PHE   153      41.818   5.840   1.879  1.00  0.73           C  
ATOM   2448  CZ  PHE   153      42.331   4.917   0.975  1.00  0.73           C  
ATOM   2449  H   PHE   153      44.664   5.761   5.085  1.00  0.73           H  
ATOM   2450  HA  PHE   153      41.943   6.227   5.780  1.00  0.73           H  
ATOM   2451  HB2 PHE   153      41.884   3.648   5.549  1.00  0.73           H  
ATOM   2452  HB3 PHE   153      43.656   3.691   5.389  1.00  0.73           H  
ATOM   2453  HD1 PHE   153      43.602   2.666   3.166  1.00  0.73           H  
ATOM   2454  HD2 PHE   153      41.547   6.337   3.950  1.00  0.73           H  
ATOM   2455  HE1 PHE   153      43.371   3.058   0.736  1.00  0.73           H  
ATOM   2456  HE2 PHE   153      41.319   6.728   1.520  1.00  0.73           H  
ATOM   2457  HZ  PHE   153      42.231   5.087  -0.087  1.00  0.73           H  
ATOM   2458  N   LEU   154      43.696   5.441   8.174  1.00  0.70           N  
ATOM   2459  CA  LEU   154      43.663   5.199   9.610  1.00  0.70           C  
ATOM   2460  C   LEU   154      42.541   5.822  10.447  1.00  0.70           C  
ATOM   2461  O   LEU   154      41.961   5.152  11.298  1.00  0.70           O  
ATOM   2462  CB  LEU   154      45.026   5.651  10.140  1.00  0.70           C  
ATOM   2463  CG  LEU   154      45.199   5.385  11.640  1.00  0.70           C  
ATOM   2464  CD1 LEU   154      45.115   3.887  11.922  1.00  0.70           C  
ATOM   2465  CD2 LEU   154      46.558   5.898  12.114  1.00  0.70           C  
ATOM   2466  H   LEU   154      44.541   5.730   7.754  1.00  0.70           H  
ATOM   2467  HA  LEU   154      43.442   4.138   9.724  1.00  0.70           H  
ATOM   2468  HB2 LEU   154      45.131   6.721   9.962  1.00  0.70           H  
ATOM   2469  HB3 LEU   154      45.805   5.114   9.599  1.00  0.70           H  
ATOM   2470  HG  LEU   154      44.403   5.905  12.173  1.00  0.70           H  
ATOM   2471 HD11 LEU   154      45.912   3.371  11.387  1.00  0.70           H  
ATOM   2472 HD12 LEU   154      44.149   3.508  11.588  1.00  0.70           H  
ATOM   2473 HD13 LEU   154      45.224   3.712  12.992  1.00  0.70           H  
ATOM   2474 HD21 LEU   154      47.351   5.375  11.579  1.00  0.70           H  
ATOM   2475 HD22 LEU   154      46.662   5.717  13.184  1.00  0.70           H  
ATOM   2476 HD23 LEU   154      46.631   6.968  11.918  1.00  0.70           H  
ATOM   2477  N   PRO   155      42.193   7.108  10.236  1.00  0.64           N  
ATOM   2478  CA  PRO   155      41.039   7.695  10.914  1.00  0.64           C  
ATOM   2479  C   PRO   155      39.742   6.923  10.724  1.00  0.64           C  
ATOM   2480  O   PRO   155      38.937   6.834  11.649  1.00  0.64           O  
ATOM   2481  CB  PRO   155      40.952   9.085  10.281  1.00  0.64           C  
ATOM   2482  CG  PRO   155      42.371   9.441   9.895  1.00  0.64           C  
ATOM   2483  CD  PRO   155      43.010   8.160   9.387  1.00  0.64           C  
ATOM   2484  HA  PRO   155      41.168   7.696  11.996  1.00  0.64           H  
ATOM   2485  HB2 PRO   155      40.559   9.806  10.998  1.00  0.64           H  
ATOM   2486  HB3 PRO   155      40.311   9.063   9.400  1.00  0.64           H  
ATOM   2487  HG2 PRO   155      42.915   9.816  10.762  1.00  0.64           H  
ATOM   2488  HG3 PRO   155      42.370  10.199   9.111  1.00  0.64           H  
ATOM   2489  HD2 PRO   155      42.857   8.026   8.316  1.00  0.64           H  
ATOM   2490  HD3 PRO   155      44.076   8.122   9.609  1.00  0.64           H  
ATOM   2491  N   ILE   156      39.626   6.401   9.524  1.00  0.71           N  
ATOM   2492  CA  ILE   156      38.482   5.589   9.297  1.00  0.71           C  
ATOM   2493  C   ILE   156      38.528   4.175   9.694  1.00  0.71           C  
ATOM   2494  O   ILE   156      37.504   3.605  10.062  1.00  0.71           O  
ATOM   2495  CB  ILE   156      38.154   5.709   7.792  1.00  0.71           C  
ATOM   2496  CG1 ILE   156      37.730   7.142   7.450  1.00  0.71           C  
ATOM   2497  CG2 ILE   156      37.013   4.761   7.419  1.00  0.71           C  
ATOM   2498  CD1 ILE   156      37.672   7.366   5.943  1.00  0.71           C  
ATOM   2499  H   ILE   156      40.275   6.536   8.792  1.00  0.71           H  
ATOM   2500  HA  ILE   156      37.714   5.975   9.967  1.00  0.71           H  
ATOM   2501  HB  ILE   156      39.051   5.446   7.231  1.00  0.71           H  
ATOM   2502 HG12 ILE   156      38.450   7.837   7.883  1.00  0.71           H  
ATOM   2503 HG13 ILE   156      36.743   7.330   7.874  1.00  0.71           H  
ATOM   2504 HG21 ILE   156      36.119   5.028   7.983  1.00  0.71           H  
ATOM   2505 HG22 ILE   156      37.300   3.736   7.656  1.00  0.71           H  
ATOM   2506 HG23 ILE   156      36.807   4.843   6.352  1.00  0.71           H  
ATOM   2507 HD11 ILE   156      38.655   7.181   5.510  1.00  0.71           H  
ATOM   2508 HD12 ILE   156      37.374   8.394   5.740  1.00  0.71           H  
ATOM   2509 HD13 ILE   156      36.946   6.683   5.502  1.00  0.71           H  
ATOM   2510  N   ARG   157      39.689   3.539   9.651  1.00  0.69           N  
ATOM   2511  CA  ARG   157      39.749   2.107  10.195  1.00  0.69           C  
ATOM   2512  C   ARG   157      39.329   2.202  11.575  1.00  0.69           C  
ATOM   2513  O   ARG   157      38.671   1.296  12.082  1.00  0.69           O  
ATOM   2514  CB  ARG   157      41.146   1.488  10.113  1.00  0.69           C  
ATOM   2515  CG  ARG   157      41.565   1.230   8.665  1.00  0.69           C  
ATOM   2516  CD  ARG   157      42.946   0.578   8.609  1.00  0.69           C  
ATOM   2517  NE  ARG   157      42.936  -0.681   9.382  1.00  0.69           N  
ATOM   2518  CZ  ARG   157      43.135  -0.710  10.688  1.00  0.69           C  
ATOM   2519  NH1 ARG   157      43.118  -1.855  11.340  1.00  0.69           N  
ATOM   2520  NH2 ARG   157      43.351   0.412  11.341  1.00  0.69           N1+
ATOM   2521  H   ARG   157      40.509   3.952   9.289  1.00  0.69           H  
ATOM   2522  HA  ARG   157      39.111   1.456   9.598  1.00  0.69           H  
ATOM   2523  HB2 ARG   157      41.146   0.542  10.655  1.00  0.69           H  
ATOM   2524  HB3 ARG   157      41.862   2.170  10.572  1.00  0.69           H  
ATOM   2525  HG2 ARG   157      41.595   2.178   8.127  1.00  0.69           H  
ATOM   2526  HG3 ARG   157      40.838   0.568   8.195  1.00  0.69           H  
ATOM   2527  HD2 ARG   157      43.685   1.258   9.034  1.00  0.69           H  
ATOM   2528  HD3 ARG   157      43.203   0.364   7.572  1.00  0.69           H  
ATOM   2529  HE  ARG   157      42.771  -1.550   8.895  1.00  0.69           H  
ATOM   2530 HH11 ARG   157      43.271  -1.870  12.338  1.00  0.69           H  
ATOM   2531 HH12 ARG   157      42.952  -2.718  10.841  1.00  0.69           H  
ATOM   2532 HH21 ARG   157      43.503   0.394  12.339  1.00  0.69           H  
ATOM   2533 HH22 ARG   157      43.365   1.291  10.844  1.00  0.69           H  
ATOM   2534  N   ARG   158      39.649   3.236  12.239  1.00  0.63           N  
ATOM   2535  CA  ARG   158      39.337   3.589  13.586  1.00  0.63           C  
ATOM   2536  C   ARG   158      37.964   3.840  14.275  1.00  0.63           C  
ATOM   2537  O   ARG   158      37.710   3.309  15.354  1.00  0.63           O  
ATOM   2538  CB  ARG   158      40.228   4.826  13.726  1.00  0.63           C  
ATOM   2539  CG  ARG   158      40.159   5.413  15.136  1.00  0.63           C  
ATOM   2540  CD  ARG   158      41.034   6.661  15.246  1.00  0.63           C  
ATOM   2541  NE  ARG   158      40.526   7.709  14.336  1.00  0.63           N  
ATOM   2542  CZ  ARG   158      39.538   8.519  14.673  1.00  0.63           C  
ATOM   2543  NH1 ARG   158      39.115   9.440  13.832  1.00  0.63           N  
ATOM   2544  NH2 ARG   158      38.974   8.404  15.856  1.00  0.63           N1+
ATOM   2545  H   ARG   158      40.191   3.852  11.692  1.00  0.63           H  
ATOM   2546  HA  ARG   158      39.443   2.646  14.122  1.00  0.63           H  
ATOM   2547  HB2 ARG   158      39.899   5.581  13.012  1.00  0.63           H  
ATOM   2548  HB3 ARG   158      41.259   4.546  13.510  1.00  0.63           H  
ATOM   2549  HG2 ARG   158      40.507   4.668  15.851  1.00  0.63           H  
ATOM   2550  HG3 ARG   158      39.127   5.679  15.363  1.00  0.63           H  
ATOM   2551  HD2 ARG   158      42.059   6.410  14.973  1.00  0.63           H  
ATOM   2552  HD3 ARG   158      41.011   7.030  16.271  1.00  0.63           H  
ATOM   2553  HE  ARG   158      40.949   7.810  13.424  1.00  0.63           H  
ATOM   2554 HH11 ARG   158      38.359  10.056  14.096  1.00  0.63           H  
ATOM   2555 HH12 ARG   158      39.546   9.530  12.923  1.00  0.63           H  
ATOM   2556 HH21 ARG   158      38.218   9.021  16.117  1.00  0.63           H  
ATOM   2557 HH22 ARG   158      39.297   7.699  16.503  1.00  0.63           H  
ATOM   2558  N   LEU   159      37.144   4.658  13.570  1.00  0.63           N  
ATOM   2559  CA  LEU   159      35.704   4.978  13.880  1.00  0.63           C  
ATOM   2560  C   LEU   159      35.076   3.600  13.933  1.00  0.63           C  
ATOM   2561  O   LEU   159      34.281   3.320  14.827  1.00  0.63           O  
ATOM   2562  CB  LEU   159      34.998   5.836  12.827  1.00  0.63           C  
ATOM   2563  CG  LEU   159      35.552   7.263  12.754  1.00  0.63           C  
ATOM   2564  CD1 LEU   159      35.158   7.915  11.430  1.00  0.63           C  
ATOM   2565  CD2 LEU   159      34.996   8.107  13.900  1.00  0.63           C  
ATOM   2566  H   LEU   159      37.569   5.066  12.778  1.00  0.63           H  
ATOM   2567  HA  LEU   159      35.620   5.573  14.790  1.00  0.63           H  
ATOM   2568  HB2 LEU   159      33.937   5.886  13.073  1.00  0.63           H  
ATOM   2569  HB3 LEU   159      35.123   5.364  11.853  1.00  0.63           H  
ATOM   2570  HG  LEU   159      36.638   7.210  12.830  1.00  0.63           H  
ATOM   2571 HD11 LEU   159      34.071   7.965  11.359  1.00  0.63           H  
ATOM   2572 HD12 LEU   159      35.549   7.323  10.603  1.00  0.63           H  
ATOM   2573 HD13 LEU   159      35.572   8.922  11.383  1.00  0.63           H  
ATOM   2574 HD21 LEU   159      33.910   8.158  13.820  1.00  0.63           H  
ATOM   2575 HD22 LEU   159      35.412   9.113  13.845  1.00  0.63           H  
ATOM   2576 HD23 LEU   159      35.270   7.652  14.852  1.00  0.63           H  
ATOM   2577  N   HIS   160      35.482   2.724  12.914  1.00  0.73           N  
ATOM   2578  CA  HIS   160      35.103   1.321  12.731  1.00  0.73           C  
ATOM   2579  C   HIS   160      35.621   0.372  13.819  1.00  0.73           C  
ATOM   2580  O   HIS   160      34.882  -0.492  14.286  1.00  0.73           O  
ATOM   2581  CB  HIS   160      35.594   0.862  11.354  1.00  0.73           C  
ATOM   2582  CG  HIS   160      34.847   1.495  10.216  1.00  0.73           C  
ATOM   2583  ND1 HIS   160      35.075   2.785   9.790  1.00  0.73           N  
ATOM   2584  CD2 HIS   160      33.869   0.999   9.416  1.00  0.73           C  
ATOM   2585  CE1 HIS   160      34.265   3.052   8.773  1.00  0.73           C  
ATOM   2586  NE2 HIS   160      33.521   1.982   8.526  1.00  0.73           N  
ATOM   2587  H   HIS   160      36.099   3.145  12.269  1.00  0.73           H  
ATOM   2588  HA  HIS   160      34.017   1.274  12.807  1.00  0.73           H  
ATOM   2589  HB2 HIS   160      35.475  -0.219  11.287  1.00  0.73           H  
ATOM   2590  HB3 HIS   160      36.649   1.118  11.260  1.00  0.73           H  
ATOM   2591  HD1 HIS   160      35.796   3.468  10.215  1.00  0.73           H  
ATOM   2592  HD2 HIS   160      33.442   0.009   9.471  1.00  0.73           H  
ATOM   2593  HE1 HIS   160      34.219   3.987   8.235  1.00  0.73           H  
ATOM   2594  N   ASN   161      36.847   0.442  14.295  1.00  0.73           N  
ATOM   2595  CA  ASN   161      37.444  -0.461  15.289  1.00  0.73           C  
ATOM   2596  C   ASN   161      37.288  -0.195  16.846  1.00  0.73           C  
ATOM   2597  O   ASN   161      37.461  -1.110  17.648  1.00  0.73           O  
ATOM   2598  CB  ASN   161      38.927  -0.532  14.913  1.00  0.73           C  
ATOM   2599  CG  ASN   161      39.134  -1.329  13.629  1.00  0.73           C  
ATOM   2600  ND2 ASN   161      40.255  -1.138  12.964  1.00  0.73           N  
ATOM   2601  OD1 ASN   161      38.286  -2.116  13.232  1.00  0.73           O  
ATOM   2602  H   ASN   161      37.388   1.183  13.931  1.00  0.73           H  
ATOM   2603  HA  ASN   161      36.864  -1.381  15.215  1.00  0.73           H  
ATOM   2604  HB2 ASN   161      39.476  -1.013  15.722  1.00  0.73           H  
ATOM   2605  HB3 ASN   161      39.306   0.480  14.768  1.00  0.73           H  
ATOM   2606 HD21 ASN   161      40.428  -1.646  12.108  1.00  0.73           H  
ATOM   2607 HD22 ASN   161      40.942  -0.483  13.310  1.00  0.73           H  
ATOM   2608  N   TYR   162      36.959   1.068  17.123  1.00  0.73           N  
ATOM   2609  CA  TYR   162      36.550   1.444  18.519  1.00  0.73           C  
ATOM   2610  C   TYR   162      35.249   0.649  18.725  1.00  0.73           C  
ATOM   2611  O   TYR   162      35.021   0.108  19.804  1.00  0.73           O  
ATOM   2612  CB  TYR   162      36.286   2.940  18.722  1.00  0.73           C  
ATOM   2613  CG  TYR   162      37.539   3.772  18.545  1.00  0.73           C  
ATOM   2614  CD1 TYR   162      37.450   5.116  18.178  1.00  0.73           C  
ATOM   2615  CD2 TYR   162      38.796   3.203  18.748  1.00  0.73           C  
ATOM   2616  CE1 TYR   162      38.605   5.882  18.015  1.00  0.73           C  
ATOM   2617  CE2 TYR   162      39.954   3.967  18.586  1.00  0.73           C  
ATOM   2618  CZ  TYR   162      39.854   5.304  18.220  1.00  0.73           C  
ATOM   2619  OH  TYR   162      40.992   6.057  18.060  1.00  0.73           O  
ATOM   2620  H   TYR   162      36.977   1.763  16.422  1.00  0.73           H  
ATOM   2621  HA  TYR   162      37.347   1.220  19.228  1.00  0.73           H  
ATOM   2622  HB2 TYR   162      35.902   3.095  19.730  1.00  0.73           H  
ATOM   2623  HB3 TYR   162      35.542   3.267  17.995  1.00  0.73           H  
ATOM   2624  HD1 TYR   162      36.481   5.566  18.019  1.00  0.73           H  
ATOM   2625  HD2 TYR   162      38.875   2.164  19.033  1.00  0.73           H  
ATOM   2626  HE1 TYR   162      38.530   6.921  17.730  1.00  0.73           H  
ATOM   2627  HE2 TYR   162      40.924   3.520  18.745  1.00  0.73           H  
ATOM   2628  HH  TYR   162      41.766   5.567  17.772  1.00  0.73           H  
ATOM   2629  N   ALA   163      34.467   0.594  17.731  1.00  0.72           N  
ATOM   2630  CA  ALA   163      33.168  -0.073  17.741  1.00  0.72           C  
ATOM   2631  C   ALA   163      33.297  -1.556  17.983  1.00  0.72           C  
ATOM   2632  O   ALA   163      32.563  -2.114  18.795  1.00  0.72           O  
ATOM   2633  CB  ALA   163      32.450   0.186  16.422  1.00  0.72           C  
ATOM   2634  H   ALA   163      34.777   1.035  16.904  1.00  0.72           H  
ATOM   2635  HA  ALA   163      32.585   0.340  18.564  1.00  0.72           H  
ATOM   2636  HB1 ALA   163      33.036  -0.228  15.602  1.00  0.72           H  
ATOM   2637  HB2 ALA   163      32.331   1.260  16.278  1.00  0.72           H  
ATOM   2638  HB3 ALA   163      31.469  -0.289  16.443  1.00  0.72           H  
ATOM   2639  N   LYS   164      34.219  -2.151  17.290  1.00  0.72           N  
ATOM   2640  CA  LYS   164      34.405  -3.590  17.431  1.00  0.72           C  
ATOM   2641  C   LYS   164      34.850  -3.925  18.859  1.00  0.72           C  
ATOM   2642  O   LYS   164      34.343  -4.872  19.456  1.00  0.72           O  
ATOM   2643  CB  LYS   164      35.434  -4.108  16.421  1.00  0.72           C  
ATOM   2644  CG  LYS   164      34.937  -3.957  14.983  1.00  0.72           C  
ATOM   2645  CD  LYS   164      35.983  -4.469  13.993  1.00  0.72           C  
ATOM   2646  CE  LYS   164      35.480  -4.329  12.557  1.00  0.72           C  
ATOM   2647  NZ  LYS   164      36.527  -4.786  11.605  1.00  0.72           N1+
ATOM   2648  H   LYS   164      34.800  -1.648  16.670  1.00  0.72           H  
ATOM   2649  HA  LYS   164      33.453  -4.081  17.231  1.00  0.72           H  
ATOM   2650  HB2 LYS   164      35.625  -5.162  16.620  1.00  0.72           H  
ATOM   2651  HB3 LYS   164      36.359  -3.543  16.537  1.00  0.72           H  
ATOM   2652  HG2 LYS   164      34.739  -2.904  14.782  1.00  0.72           H  
ATOM   2653  HG3 LYS   164      34.018  -4.530  14.860  1.00  0.72           H  
ATOM   2654  HD2 LYS   164      36.188  -5.519  14.200  1.00  0.72           H  
ATOM   2655  HD3 LYS   164      36.899  -3.890  14.109  1.00  0.72           H  
ATOM   2656  HE2 LYS   164      35.242  -3.284  12.358  1.00  0.72           H  
ATOM   2657  HE3 LYS   164      34.584  -4.936  12.427  1.00  0.72           H  
ATOM   2658  HZ1 LYS   164      36.187  -4.690  10.659  1.00  0.72           H  
ATOM   2659  HZ2 LYS   164      36.748  -5.755  11.787  1.00  0.72           H  
ATOM   2660  HZ3 LYS   164      37.358  -4.224  11.723  1.00  0.72           H  
ATOM   2661  N   VAL   165      35.749  -3.205  19.422  1.00  0.73           N  
ATOM   2662  CA  VAL   165      36.194  -3.435  20.844  1.00  0.73           C  
ATOM   2663  C   VAL   165      34.973  -3.145  21.795  1.00  0.73           C  
ATOM   2664  O   VAL   165      34.773  -3.858  22.776  1.00  0.73           O  
ATOM   2665  CB  VAL   165      37.393  -2.543  21.234  1.00  0.73           C  
ATOM   2666  CG1 VAL   165      37.685  -2.661  22.729  1.00  0.73           C  
ATOM   2667  CG2 VAL   165      38.643  -2.965  20.462  1.00  0.73           C  
ATOM   2668  H   VAL   165      36.159  -2.474  18.900  1.00  0.73           H  
ATOM   2669  HA  VAL   165      36.527  -4.468  20.942  1.00  0.73           H  
ATOM   2670  HB  VAL   165      37.136  -1.512  20.989  1.00  0.73           H  
ATOM   2671 HG11 VAL   165      37.942  -3.693  22.969  1.00  0.73           H  
ATOM   2672 HG12 VAL   165      36.802  -2.365  23.296  1.00  0.73           H  
ATOM   2673 HG13 VAL   165      38.519  -2.009  22.989  1.00  0.73           H  
ATOM   2674 HG21 VAL   165      38.894  -3.996  20.712  1.00  0.73           H  
ATOM   2675 HG22 VAL   165      39.474  -2.313  20.732  1.00  0.73           H  
ATOM   2676 HG23 VAL   165      38.453  -2.887  19.392  1.00  0.73           H  
ATOM   2677  N   LEU   166      34.291  -2.157  21.416  1.00  0.64           N  
ATOM   2678  CA  LEU   166      33.112  -1.817  22.239  1.00  0.64           C  
ATOM   2679  C   LEU   166      32.034  -2.895  22.226  1.00  0.64           C  
ATOM   2680  O   LEU   166      31.474  -3.219  23.271  1.00  0.64           O  
ATOM   2681  CB  LEU   166      32.530  -0.488  21.751  1.00  0.64           C  
ATOM   2682  CG  LEU   166      33.434   0.709  22.068  1.00  0.64           C  
ATOM   2683  CD1 LEU   166      32.894   1.970  21.396  1.00  0.64           C  
ATOM   2684  CD2 LEU   166      33.490   0.944  23.577  1.00  0.64           C  
ATOM   2685  H   LEU   166      34.495  -1.613  20.618  1.00  0.64           H  
ATOM   2686  HA  LEU   166      33.450  -1.736  23.272  1.00  0.64           H  
ATOM   2687  HB2 LEU   166      31.565  -0.333  22.233  1.00  0.64           H  
ATOM   2688  HB3 LEU   166      32.392  -0.544  20.671  1.00  0.64           H  
ATOM   2689  HG  LEU   166      34.434   0.490  21.692  1.00  0.64           H  
ATOM   2690 HD11 LEU   166      31.895   2.184  21.775  1.00  0.64           H  
ATOM   2691 HD12 LEU   166      32.848   1.816  20.318  1.00  0.64           H  
ATOM   2692 HD13 LEU   166      33.554   2.810  21.615  1.00  0.64           H  
ATOM   2693 HD21 LEU   166      32.489   1.162  23.948  1.00  0.64           H  
ATOM   2694 HD22 LEU   166      34.148   1.787  23.789  1.00  0.64           H  
ATOM   2695 HD23 LEU   166      33.873   0.051  24.070  1.00  0.64           H  
ATOM   2696  N   LEU   167      31.737  -3.465  21.046  1.00  0.69           N  
ATOM   2697  CA  LEU   167      30.763  -4.527  20.976  1.00  0.69           C  
ATOM   2698  C   LEU   167      31.454  -5.650  21.892  1.00  0.69           C  
ATOM   2699  O   LEU   167      30.769  -6.338  22.645  1.00  0.69           O  
ATOM   2700  CB  LEU   167      30.505  -5.081  19.572  1.00  0.69           C  
ATOM   2701  CG  LEU   167      29.783  -4.081  18.662  1.00  0.69           C  
ATOM   2702  CD1 LEU   167      29.693  -4.633  17.240  1.00  0.69           C  
ATOM   2703  CD2 LEU   167      28.369  -3.822  19.178  1.00  0.69           C  
ATOM   2704  H   LEU   167      32.185  -3.165  20.219  1.00  0.69           H  
ATOM   2705  HA  LEU   167      29.777  -4.185  21.289  1.00  0.69           H  
ATOM   2706  HB2 LEU   167      29.892  -5.978  19.659  1.00  0.69           H  
ATOM   2707  HB3 LEU   167      31.462  -5.337  19.118  1.00  0.69           H  
ATOM   2708  HG  LEU   167      30.350  -3.150  18.661  1.00  0.69           H  
ATOM   2709 HD11 LEU   167      29.126  -5.564  17.247  1.00  0.69           H  
ATOM   2710 HD12 LEU   167      30.697  -4.822  16.859  1.00  0.69           H  
ATOM   2711 HD13 LEU   167      29.192  -3.907  16.599  1.00  0.69           H  
ATOM   2712 HD21 LEU   167      27.806  -4.755  19.178  1.00  0.69           H  
ATOM   2713 HD22 LEU   167      27.873  -3.098  18.531  1.00  0.69           H  
ATOM   2714 HD23 LEU   167      28.419  -3.428  20.193  1.00  0.69           H  
ATOM   2715  N   LYS   168      32.706  -5.801  21.824  1.00  0.67           N  
ATOM   2716  CA  LYS   168      33.311  -6.842  22.588  1.00  0.67           C  
ATOM   2717  C   LYS   168      32.957  -6.629  24.134  1.00  0.67           C  
ATOM   2718  O   LYS   168      32.671  -7.595  24.839  1.00  0.67           O  
ATOM   2719  CB  LYS   168      34.830  -6.866  22.393  1.00  0.67           C  
ATOM   2720  CG  LYS   168      35.479  -8.009  23.174  1.00  0.67           C  
ATOM   2721  CD  LYS   168      36.982  -8.068  22.898  1.00  0.67           C  
ATOM   2722  CE  LYS   168      37.627  -9.218  23.669  1.00  0.67           C  
ATOM   2723  NZ  LYS   168      39.086  -9.263  23.386  1.00  0.67           N1+
ATOM   2724  H   LYS   168      33.276  -5.221  21.264  1.00  0.67           H  
ATOM   2725  HA  LYS   168      32.920  -7.800  22.245  1.00  0.67           H  
ATOM   2726  HB2 LYS   168      35.246  -5.920  22.739  1.00  0.67           H  
ATOM   2727  HB3 LYS   168      35.049  -6.993  21.333  1.00  0.67           H  
ATOM   2728  HG2 LYS   168      35.023  -8.952  22.873  1.00  0.67           H  
ATOM   2729  HG3 LYS   168      35.317  -7.851  24.240  1.00  0.67           H  
ATOM   2730  HD2 LYS   168      37.440  -7.128  23.207  1.00  0.67           H  
ATOM   2731  HD3 LYS   168      37.144  -8.217  21.831  1.00  0.67           H  
ATOM   2732  HE2 LYS   168      37.170 -10.159  23.363  1.00  0.67           H  
ATOM   2733  HE3 LYS   168      37.471  -9.069  24.737  1.00  0.67           H  
ATOM   2734  HZ1 LYS   168      39.505 -10.025  23.899  1.00  0.67           H  
ATOM   2735  HZ2 LYS   168      39.511  -8.392  23.670  1.00  0.67           H  
ATOM   2736  HZ3 LYS   168      39.233  -9.402  22.396  1.00  0.67           H  
ATOM   2737  N   LEU   169      33.016  -5.414  24.446  1.00  0.69           N  
ATOM   2738  CA  LEU   169      32.746  -4.896  25.702  1.00  0.69           C  
ATOM   2739  C   LEU   169      31.504  -5.180  26.372  1.00  0.69           C  
ATOM   2740  O   LEU   169      31.510  -5.656  27.506  1.00  0.69           O  
ATOM   2741  CB  LEU   169      32.923  -3.384  25.543  1.00  0.69           C  
ATOM   2742  CG  LEU   169      34.394  -2.963  25.458  1.00  0.69           C  
ATOM   2743  CD1 LEU   169      34.499  -1.475  25.130  1.00  0.69           C  
ATOM   2744  CD2 LEU   169      35.096  -3.221  26.791  1.00  0.69           C  
ATOM   2745  H   LEU   169      33.275  -4.801  23.717  1.00  0.69           H  
ATOM   2746  HA  LEU   169      33.429  -5.412  26.377  1.00  0.69           H  
ATOM   2747  HB2 LEU   169      32.468  -2.888  26.400  1.00  0.69           H  
ATOM   2748  HB3 LEU   169      32.417  -3.068  24.630  1.00  0.69           H  
ATOM   2749  HG  LEU   169      34.870  -3.548  24.672  1.00  0.69           H  
ATOM   2750 HD11 LEU   169      34.021  -0.894  25.919  1.00  0.69           H  
ATOM   2751 HD12 LEU   169      34.002  -1.276  24.181  1.00  0.69           H  
ATOM   2752 HD13 LEU   169      35.549  -1.192  25.056  1.00  0.69           H  
ATOM   2753 HD21 LEU   169      34.616  -2.634  27.574  1.00  0.69           H  
ATOM   2754 HD22 LEU   169      36.144  -2.933  26.711  1.00  0.69           H  
ATOM   2755 HD23 LEU   169      35.028  -4.280  27.038  1.00  0.69           H  
ATOM   2756  N   ALA   170      30.317  -4.960  25.825  1.00  0.77           N  
ATOM   2757  CA  ALA   170      28.991  -5.316  26.385  1.00  0.77           C  
ATOM   2758  C   ALA   170      28.727  -6.731  26.384  1.00  0.77           C  
ATOM   2759  O   ALA   170      28.008  -7.224  27.251  1.00  0.77           O  
ATOM   2760  CB  ALA   170      27.913  -4.577  25.601  1.00  0.77           C  
ATOM   2761  H   ALA   170      30.365  -4.511  24.948  1.00  0.77           H  
ATOM   2762  HA  ALA   170      28.987  -5.013  27.432  1.00  0.77           H  
ATOM   2763  HB1 ALA   170      27.938  -4.897  24.559  1.00  0.77           H  
ATOM   2764  HB2 ALA   170      28.095  -3.504  25.656  1.00  0.77           H  
ATOM   2765  HB3 ALA   170      26.935  -4.802  26.027  1.00  0.77           H  
ATOM   2766  N   THR   171      29.342  -7.380  25.376  1.00  0.87           N  
ATOM   2767  CA  THR   171      29.135  -8.834  25.237  1.00  0.87           C  
ATOM   2768  C   THR   171      29.558  -9.621  26.416  1.00  0.87           C  
ATOM   2769  O   THR   171      28.832 -10.510  26.856  1.00  0.87           O  
ATOM   2770  CB  THR   171      29.883  -9.334  23.985  1.00  0.87           C  
ATOM   2771  OG1 THR   171      29.353  -8.686  22.837  1.00  0.87           O  
ATOM   2772  CG2 THR   171      29.728 -10.843  23.811  1.00  0.87           C  
ATOM   2773  H   THR   171      29.927  -6.912  24.734  1.00  0.87           H  
ATOM   2774  HA  THR   171      28.060  -8.987  25.144  1.00  0.87           H  
ATOM   2775  HB  THR   171      30.942  -9.105  24.106  1.00  0.87           H  
ATOM   2776 HG21 THR   171      28.673 -11.088  23.688  1.00  0.87           H  
ATOM   2777 HG22 THR   171      30.119 -11.352  24.692  1.00  0.87           H  
ATOM   2778 HG23 THR   171      30.281 -11.166  22.929  1.00  0.87           H  
ATOM   2779  HG1 THR   171      29.458  -7.740  22.963  1.00  0.87           H  
ATOM   2780  N   CYS   172      30.653  -9.395  26.990  1.00  0.94           N  
ATOM   2781  CA  CYS   172      31.186  -9.997  28.233  1.00  0.94           C  
ATOM   2782  C   CYS   172      30.372  -9.524  29.421  1.00  0.94           C  
ATOM   2783  O   CYS   172      30.027 -10.323  30.289  1.00  0.94           O  
ATOM   2784  CB  CYS   172      32.658  -9.630  28.430  1.00  0.94           C  
ATOM   2785  SG  CYS   172      33.674 -10.120  27.015  1.00  0.94           S  
ATOM   2786  H   CYS   172      31.190  -8.719  26.512  1.00  0.94           H  
ATOM   2787  HA  CYS   172      31.112 -11.081  28.151  1.00  0.94           H  
ATOM   2788  HB2 CYS   172      33.030 -10.134  29.322  1.00  0.94           H  
ATOM   2789  HB3 CYS   172      32.737  -8.551  28.563  1.00  0.94           H  
ATOM   2790  HG  CYS   172      33.234  -9.502  25.915  1.00  0.94           H  
ATOM   2791  N   PHE   173      30.082  -8.149  29.389  1.00  1.01           N  
ATOM   2792  CA  PHE   173      29.470  -7.422  30.468  1.00  1.01           C  
ATOM   2793  C   PHE   173      28.067  -7.673  30.642  1.00  1.01           C  
ATOM   2794  O   PHE   173      27.353  -7.889  29.665  1.00  1.01           O  
ATOM   2795  CB  PHE   173      29.709  -5.926  30.237  1.00  1.01           C  
ATOM   2796  CG  PHE   173      31.073  -5.488  30.721  1.00  1.01           C  
ATOM   2797  CD1 PHE   173      32.172  -5.535  29.866  1.00  1.01           C  
ATOM   2798  CD2 PHE   173      31.240  -5.033  32.027  1.00  1.01           C  
ATOM   2799  CE1 PHE   173      33.429  -5.130  30.314  1.00  1.01           C  
ATOM   2800  CE2 PHE   173      32.496  -4.628  32.475  1.00  1.01           C  
ATOM   2801  CZ  PHE   173      33.589  -4.677  31.619  1.00  1.01           C  
ATOM   2802  H   PHE   173      30.320  -7.671  28.559  1.00  1.01           H  
ATOM   2803  HA  PHE   173      29.937  -7.771  31.389  1.00  1.01           H  
ATOM   2804  HB2 PHE   173      28.947  -5.361  30.774  1.00  1.01           H  
ATOM   2805  HB3 PHE   173      29.631  -5.718  29.170  1.00  1.01           H  
ATOM   2806  HD1 PHE   173      32.050  -5.887  28.852  1.00  1.01           H  
ATOM   2807  HD2 PHE   173      30.392  -4.994  32.695  1.00  1.01           H  
ATOM   2808  HE1 PHE   173      34.278  -5.168  29.648  1.00  1.01           H  
ATOM   2809  HE2 PHE   173      32.620  -4.276  33.488  1.00  1.01           H  
ATOM   2810  HZ  PHE   173      34.562  -4.364  31.967  1.00  1.01           H  
ATOM   2811  N   GLU   174      27.698  -7.621  31.997  1.00  1.02           N  
ATOM   2812  CA  GLU   174      26.539  -8.141  32.686  1.00  1.02           C  
ATOM   2813  C   GLU   174      26.333  -7.463  34.000  1.00  1.02           C  
ATOM   2814  O   GLU   174      27.249  -6.828  34.516  1.00  1.02           O  
ATOM   2815  CB  GLU   174      26.681  -9.652  32.891  1.00  1.02           C  
ATOM   2816  CG  GLU   174      27.893  -9.988  33.761  1.00  1.02           C  
ATOM   2817  CD  GLU   174      28.059 -11.496  33.908  1.00  1.02           C  
ATOM   2818  OE1 GLU   174      27.276 -12.230  33.299  1.00  1.02           O  
ATOM   2819  OE2 GLU   174      28.973 -11.909  34.632  1.00  1.02           O1-
ATOM   2820  H   GLU   174      28.386  -7.134  32.510  1.00  1.02           H  
ATOM   2821  HA  GLU   174      25.665  -7.942  32.066  1.00  1.02           H  
ATOM   2822  HB2 GLU   174      26.799 -10.132  31.919  1.00  1.02           H  
ATOM   2823  HB3 GLU   174      25.781 -10.030  33.376  1.00  1.02           H  
ATOM   2824  HG2 GLU   174      27.756  -9.547  34.748  1.00  1.02           H  
ATOM   2825  HG3 GLU   174      28.789  -9.574  33.299  1.00  1.02           H  
ATOM   2826  N   VAL   175      25.213  -7.512  34.648  1.00  0.88           N  
ATOM   2827  CA  VAL   175      24.493  -6.514  35.313  1.00  0.88           C  
ATOM   2828  C   VAL   175      25.271  -6.025  36.545  1.00  0.88           C  
ATOM   2829  O   VAL   175      24.896  -5.025  37.152  1.00  0.88           O  
ATOM   2830  CB  VAL   175      23.096  -7.022  35.735  1.00  0.88           C  
ATOM   2831  CG1 VAL   175      22.262  -7.377  34.505  1.00  0.88           C  
ATOM   2832  CG2 VAL   175      23.225  -8.268  36.609  1.00  0.88           C  
ATOM   2833  H   VAL   175      24.861  -8.435  34.637  1.00  0.88           H  
ATOM   2834  HA  VAL   175      24.359  -5.681  34.623  1.00  0.88           H  
ATOM   2835  HB  VAL   175      22.606  -6.226  36.295  1.00  0.88           H  
ATOM   2836 HG11 VAL   175      22.756  -8.173  33.949  1.00  0.88           H  
ATOM   2837 HG12 VAL   175      22.161  -6.498  33.869  1.00  0.88           H  
ATOM   2838 HG13 VAL   175      21.274  -7.713  34.820  1.00  0.88           H  
ATOM   2839 HG21 VAL   175      23.716  -9.060  36.043  1.00  0.88           H  
ATOM   2840 HG22 VAL   175      22.233  -8.601  36.915  1.00  0.88           H  
ATOM   2841 HG23 VAL   175      23.818  -8.032  37.493  1.00  0.88           H  
ATOM   2842  N   ALA   176      26.354  -6.672  36.960  1.00  0.56           N  
ATOM   2843  CA  ALA   176      26.959  -6.303  38.252  1.00  0.56           C  
ATOM   2844  C   ALA   176      27.323  -4.775  38.070  1.00  0.56           C  
ATOM   2845  O   ALA   176      27.088  -3.974  38.972  1.00  0.56           O  
ATOM   2846  CB  ALA   176      28.207  -7.104  38.603  1.00  0.56           C  
ATOM   2847  H   ALA   176      26.765  -7.391  36.423  1.00  0.56           H  
ATOM   2848  HA  ALA   176      26.271  -6.508  39.072  1.00  0.56           H  
ATOM   2849  HB1 ALA   176      28.961  -6.959  37.829  1.00  0.56           H  
ATOM   2850  HB2 ALA   176      27.953  -8.162  38.670  1.00  0.56           H  
ATOM   2851  HB3 ALA   176      28.600  -6.764  39.561  1.00  0.56           H  
ATOM   2852  N   SER   177      27.897  -4.466  36.844  1.00  0.98           N  
ATOM   2853  CA  SER   177      29.178  -3.700  36.906  1.00  0.98           C  
ATOM   2854  C   SER   177      28.901  -2.264  36.288  1.00  0.98           C  
ATOM   2855  O   SER   177      28.528  -2.156  35.122  1.00  0.98           O  
ATOM   2856  CB  SER   177      30.306  -4.389  36.135  1.00  0.98           C  
ATOM   2857  OG  SER   177      31.468  -3.573  36.139  1.00  0.98           O  
ATOM   2858  H   SER   177      27.523  -4.710  35.964  1.00  0.98           H  
ATOM   2859  HA  SER   177      29.505  -3.635  37.944  1.00  0.98           H  
ATOM   2860  HB2 SER   177      29.988  -4.559  35.106  1.00  0.98           H  
ATOM   2861  HB3 SER   177      30.535  -5.344  36.607  1.00  0.98           H  
ATOM   2862  HG  SER   177      31.240  -2.741  35.717  1.00  0.98           H  
ATOM   2863  N   PRO   178      29.090  -1.113  37.080  1.00  1.18           N  
ATOM   2864  CA  PRO   178      28.370   0.112  36.696  1.00  1.18           C  
ATOM   2865  C   PRO   178      28.865   0.440  35.270  1.00  1.18           C  
ATOM   2866  O   PRO   178      28.235   1.223  34.564  1.00  1.18           O  
ATOM   2867  CB  PRO   178      28.779   1.203  37.687  1.00  1.18           C  
ATOM   2868  CG  PRO   178      29.078   0.479  38.982  1.00  1.18           C  
ATOM   2869  CD  PRO   178      29.886  -0.752  38.606  1.00  1.18           C  
ATOM   2870  HA  PRO   178      27.284   0.018  36.711  1.00  1.18           H  
ATOM   2871  HB2 PRO   178      27.966   1.915  37.827  1.00  1.18           H  
ATOM   2872  HB3 PRO   178      29.665   1.729  37.331  1.00  1.18           H  
ATOM   2873  HG2 PRO   178      28.150   0.186  39.473  1.00  1.18           H  
ATOM   2874  HG3 PRO   178      29.655   1.120  39.648  1.00  1.18           H  
ATOM   2875  HD2 PRO   178      30.945  -0.527  38.476  1.00  1.18           H  
ATOM   2876  HD3 PRO   178      29.772  -1.558  39.331  1.00  1.18           H  
ATOM   2877  N   GLU   179      29.995  -0.177  34.862  1.00  0.93           N  
ATOM   2878  CA  GLU   179      30.449  -0.086  33.444  1.00  0.93           C  
ATOM   2879  C   GLU   179      29.708  -0.766  32.352  1.00  0.93           C  
ATOM   2880  O   GLU   179      29.748  -0.319  31.208  1.00  0.93           O  
ATOM   2881  CB  GLU   179      31.903  -0.565  33.470  1.00  0.93           C  
ATOM   2882  CG  GLU   179      32.797   0.403  34.245  1.00  0.93           C  
ATOM   2883  CD  GLU   179      32.675   0.176  35.748  1.00  0.93           C  
ATOM   2884  OE1 GLU   179      32.025  -0.797  36.138  1.00  0.93           O  
ATOM   2885  OE2 GLU   179      33.236   0.981  36.501  1.00  0.93           O1-
ATOM   2886  H   GLU   179      30.530  -0.699  35.507  1.00  0.93           H  
ATOM   2887  HA  GLU   179      30.267   0.949  33.155  1.00  0.93           H  
ATOM   2888  HB2 GLU   179      32.269  -0.643  32.446  1.00  0.93           H  
ATOM   2889  HB3 GLU   179      31.945  -1.545  33.946  1.00  0.93           H  
ATOM   2890  HG2 GLU   179      32.499   1.426  34.014  1.00  0.93           H  
ATOM   2891  HG3 GLU   179      33.833   0.249  33.944  1.00  0.93           H  
ATOM   2892  N   TYR   180      29.000  -1.843  32.599  1.00  0.51           N  
ATOM   2893  CA  TYR   180      27.851  -2.204  31.843  1.00  0.51           C  
ATOM   2894  C   TYR   180      26.868  -1.122  31.374  1.00  0.51           C  
ATOM   2895  O   TYR   180      26.596  -1.012  30.180  1.00  0.51           O  
ATOM   2896  CB  TYR   180      27.115  -3.243  32.695  1.00  0.51           C  
ATOM   2897  CG  TYR   180      25.773  -3.623  32.104  1.00  0.51           C  
ATOM   2898  CD1 TYR   180      25.687  -4.608  31.118  1.00  0.51           C  
ATOM   2899  CD2 TYR   180      24.607  -2.991  32.539  1.00  0.51           C  
ATOM   2900  CE1 TYR   180      24.449  -4.956  30.573  1.00  0.51           C  
ATOM   2901  CE2 TYR   180      23.369  -3.338  31.996  1.00  0.51           C  
ATOM   2902  CZ  TYR   180      23.294  -4.320  31.015  1.00  0.51           C  
ATOM   2903  OH  TYR   180      22.076  -4.662  30.480  1.00  0.51           O  
ATOM   2904  H   TYR   180      29.286  -2.421  33.347  1.00  0.51           H  
ATOM   2905  HA  TYR   180      28.235  -2.548  30.883  1.00  0.51           H  
ATOM   2906  HB2 TYR   180      26.955  -2.830  33.691  1.00  0.51           H  
ATOM   2907  HB3 TYR   180      27.733  -4.138  32.767  1.00  0.51           H  
ATOM   2908  HD1 TYR   180      26.583  -5.104  30.775  1.00  0.51           H  
ATOM   2909  HD2 TYR   180      24.663  -2.228  33.301  1.00  0.51           H  
ATOM   2910  HE1 TYR   180      24.389  -5.718  29.810  1.00  0.51           H  
ATOM   2911  HE2 TYR   180      22.471  -2.845  32.337  1.00  0.51           H  
ATOM   2912  HH  TYR   180      21.327  -4.179  30.835  1.00  0.51           H  
ATOM   2913  N   GLN   181      26.350  -0.328  32.318  1.00  1.02           N  
ATOM   2914  CA  GLN   181      25.461   0.808  31.907  1.00  1.02           C  
ATOM   2915  C   GLN   181      26.159   1.726  30.929  1.00  1.02           C  
ATOM   2916  O   GLN   181      25.590   2.074  29.897  1.00  1.02           O  
ATOM   2917  CB  GLN   181      25.008   1.597  33.138  1.00  1.02           C  
ATOM   2918  CG  GLN   181      24.095   0.761  34.036  1.00  1.02           C  
ATOM   2919  CD  GLN   181      23.690   1.540  35.283  1.00  1.02           C  
ATOM   2920  NE2 GLN   181      22.417   1.837  35.436  1.00  1.02           N  
ATOM   2921  OE1 GLN   181      24.523   1.878  36.111  1.00  1.02           O  
ATOM   2922  H   GLN   181      26.540  -0.470  33.276  1.00  1.02           H  
ATOM   2923  HA  GLN   181      24.587   0.387  31.410  1.00  1.02           H  
ATOM   2924  HB2 GLN   181      24.466   2.484  32.810  1.00  1.02           H  
ATOM   2925  HB3 GLN   181      25.887   1.898  33.709  1.00  1.02           H  
ATOM   2926  HG2 GLN   181      24.623  -0.144  34.337  1.00  1.02           H  
ATOM   2927  HG3 GLN   181      23.198   0.490  33.479  1.00  1.02           H  
ATOM   2928 HE21 GLN   181      22.113   2.353  36.249  1.00  1.02           H  
ATOM   2929 HE22 GLN   181      21.744   1.549  34.740  1.00  1.02           H  
ATOM   2930  N   LYS   182      27.333   2.066  31.283  1.00  0.51           N  
ATOM   2931  CA  LYS   182      28.085   3.038  30.564  1.00  0.51           C  
ATOM   2932  C   LYS   182      28.586   2.503  29.176  1.00  0.51           C  
ATOM   2933  O   LYS   182      28.529   3.223  28.181  1.00  0.51           O  
ATOM   2934  CB  LYS   182      29.274   3.496  31.414  1.00  0.51           C  
ATOM   2935  CG  LYS   182      28.821   4.336  32.608  1.00  0.51           C  
ATOM   2936  CD  LYS   182      30.021   4.772  33.449  1.00  0.51           C  
ATOM   2937  CE  LYS   182      29.566   5.601  34.649  1.00  0.51           C  
ATOM   2938  NZ  LYS   182      30.744   6.010  35.459  1.00  0.51           N1+
ATOM   2939  H   LYS   182      27.733   1.639  32.078  1.00  0.51           H  
ATOM   2940  HA  LYS   182      27.425   3.881  30.360  1.00  0.51           H  
ATOM   2941  HB2 LYS   182      29.943   4.094  30.794  1.00  0.51           H  
ATOM   2942  HB3 LYS   182      29.806   2.618  31.781  1.00  0.51           H  
ATOM   2943  HG2 LYS   182      28.147   3.744  33.227  1.00  0.51           H  
ATOM   2944  HG3 LYS   182      28.298   5.221  32.245  1.00  0.51           H  
ATOM   2945  HD2 LYS   182      30.691   5.372  32.833  1.00  0.51           H  
ATOM   2946  HD3 LYS   182      30.549   3.887  33.805  1.00  0.51           H  
ATOM   2947  HE2 LYS   182      28.893   5.005  35.265  1.00  0.51           H  
ATOM   2948  HE3 LYS   182      29.044   6.490  34.296  1.00  0.51           H  
ATOM   2949  HZ1 LYS   182      30.435   6.557  36.250  1.00  0.51           H  
ATOM   2950  HZ2 LYS   182      31.368   6.563  34.890  1.00  0.51           H  
ATOM   2951  HZ3 LYS   182      31.229   5.187  35.788  1.00  0.51           H  
ATOM   2952  N   LEU   183      29.031   1.246  29.278  1.00  0.76           N  
ATOM   2953  CA  LEU   183      29.509   0.654  28.073  1.00  0.76           C  
ATOM   2954  C   LEU   183      28.408   0.609  27.017  1.00  0.76           C  
ATOM   2955  O   LEU   183      28.667   0.877  25.846  1.00  0.76           O  
ATOM   2956  CB  LEU   183      30.033  -0.759  28.345  1.00  0.76           C  
ATOM   2957  CG  LEU   183      30.954  -1.275  27.234  1.00  0.76           C  
ATOM   2958  CD1 LEU   183      30.264  -1.152  25.878  1.00  0.76           C  
ATOM   2959  CD2 LEU   183      32.249  -0.464  27.202  1.00  0.76           C  
ATOM   2960  H   LEU   183      29.044   0.718  30.112  1.00  0.76           H  
ATOM   2961  HA  LEU   183      30.326   1.268  27.694  1.00  0.76           H  
ATOM   2962  HB2 LEU   183      29.182  -1.435  28.434  1.00  0.76           H  
ATOM   2963  HB3 LEU   183      30.589  -0.750  29.282  1.00  0.76           H  
ATOM   2964  HG  LEU   183      31.181  -2.321  27.438  1.00  0.76           H  
ATOM   2965 HD11 LEU   183      30.039  -0.104  25.679  1.00  0.76           H  
ATOM   2966 HD12 LEU   183      29.338  -1.727  25.888  1.00  0.76           H  
ATOM   2967 HD13 LEU   183      30.922  -1.537  25.099  1.00  0.76           H  
ATOM   2968 HD21 LEU   183      32.018   0.582  26.998  1.00  0.76           H  
ATOM   2969 HD22 LEU   183      32.901  -0.851  26.419  1.00  0.76           H  
ATOM   2970 HD23 LEU   183      32.752  -0.544  28.166  1.00  0.76           H  
ATOM   2971  N   GLN   184      27.263   0.288  27.475  1.00  0.78           N  
ATOM   2972  CA  GLN   184      26.127   0.235  26.557  1.00  0.78           C  
ATOM   2973  C   GLN   184      25.805   1.613  25.984  1.00  0.78           C  
ATOM   2974  O   GLN   184      25.566   1.741  24.785  1.00  0.78           O  
ATOM   2975  CB  GLN   184      24.901  -0.338  27.271  1.00  0.78           C  
ATOM   2976  CG  GLN   184      24.998  -1.856  27.426  1.00  0.78           C  
ATOM   2977  CD  GLN   184      23.777  -2.413  28.149  1.00  0.78           C  
ATOM   2978  NE2 GLN   184      23.318  -3.586  27.768  1.00  0.78           N  
ATOM   2979  OE1 GLN   184      23.242  -1.787  29.053  1.00  0.78           O  
ATOM   2980  H   GLN   184      27.123   0.078  28.429  1.00  0.78           H  
ATOM   2981  HA  GLN   184      26.398  -0.417  25.726  1.00  0.78           H  
ATOM   2982  HB2 GLN   184      24.010  -0.098  26.691  1.00  0.78           H  
ATOM   2983  HB3 GLN   184      24.824   0.114  28.260  1.00  0.78           H  
ATOM   2984  HG2 GLN   184      25.893  -2.099  27.999  1.00  0.78           H  
ATOM   2985  HG3 GLN   184      25.065  -2.311  26.438  1.00  0.78           H  
ATOM   2986 HE21 GLN   184      22.510  -3.985  28.224  1.00  0.78           H  
ATOM   2987 HE22 GLN   184      23.774  -4.088  27.019  1.00  0.78           H  
ATOM   2988  N   ASP   185      25.816   2.579  26.842  1.00  0.83           N  
ATOM   2989  CA  ASP   185      25.535   3.959  26.344  1.00  0.83           C  
ATOM   2990  C   ASP   185      26.618   4.441  25.386  1.00  0.83           C  
ATOM   2991  O   ASP   185      26.313   5.083  24.383  1.00  0.83           O  
ATOM   2992  CB  ASP   185      25.409   4.929  27.523  1.00  0.83           C  
ATOM   2993  CG  ASP   185      24.114   4.697  28.296  1.00  0.83           C  
ATOM   2994  OD1 ASP   185      24.030   5.154  29.441  1.00  0.83           O  
ATOM   2995  OD2 ASP   185      23.202   3.903  27.377  1.00  0.83           O1-
ATOM   2996  H   ASP   185      26.003   2.441  27.802  1.00  0.83           H  
ATOM   2997  HA  ASP   185      24.593   3.929  25.797  1.00  0.83           H  
ATOM   2998  HB2 ASP   185      25.418   5.951  27.144  1.00  0.83           H  
ATOM   2999  HB3 ASP   185      26.255   4.783  28.195  1.00  0.83           H  
ATOM   3000  N   SER   186      27.922   4.131  25.671  1.00  0.70           N  
ATOM   3001  CA  SER   186      29.022   4.536  24.801  1.00  0.70           C  
ATOM   3002  C   SER   186      29.003   3.835  23.391  1.00  0.70           C  
ATOM   3003  O   SER   186      29.291   4.473  22.381  1.00  0.70           O  
ATOM   3004  CB  SER   186      30.348   4.247  25.507  1.00  0.70           C  
ATOM   3005  OG  SER   186      30.525   2.846  25.656  1.00  0.70           O  
ATOM   3006  H   SER   186      28.119   3.617  26.490  1.00  0.70           H  
ATOM   3007  HA  SER   186      28.904   5.603  24.611  1.00  0.70           H  
ATOM   3008  HB2 SER   186      30.343   4.717  26.491  1.00  0.70           H  
ATOM   3009  HB3 SER   186      31.168   4.653  24.915  1.00  0.70           H  
ATOM   3010  HG  SER   186      29.758   2.414  25.272  1.00  0.70           H  
ATOM   3011  N   SER   187      28.637   2.492  23.415  1.00  0.70           N  
ATOM   3012  CA  SER   187      28.563   1.751  22.199  1.00  0.70           C  
ATOM   3013  C   SER   187      27.551   2.410  21.260  1.00  0.70           C  
ATOM   3014  O   SER   187      27.784   2.482  20.055  1.00  0.70           O  
ATOM   3015  CB  SER   187      28.161   0.298  22.460  1.00  0.70           C  
ATOM   3016  OG  SER   187      26.838   0.244  22.973  1.00  0.70           O  
ATOM   3017  H   SER   187      28.424   2.042  24.267  1.00  0.70           H  
ATOM   3018  HA  SER   187      29.550   1.750  21.736  1.00  0.70           H  
ATOM   3019  HB2 SER   187      28.847  -0.142  23.184  1.00  0.70           H  
ATOM   3020  HB3 SER   187      28.209  -0.263  21.527  1.00  0.70           H  
ATOM   3021  HG  SER   187      26.824   0.743  23.793  1.00  0.70           H  
ATOM   3022  N   SER   188      26.413   2.905  21.814  1.00  0.70           N  
ATOM   3023  CA  SER   188      25.411   3.630  21.033  1.00  0.70           C  
ATOM   3024  C   SER   188      25.934   5.016  20.529  1.00  0.70           C  
ATOM   3025  O   SER   188      25.583   5.445  19.432  1.00  0.70           O  
ATOM   3026  CB  SER   188      24.147   3.825  21.873  1.00  0.70           C  
ATOM   3027  OG  SER   188      24.426   4.664  22.985  1.00  0.70           O  
ATOM   3028  H   SER   188      26.265   2.769  22.780  1.00  0.70           H  
ATOM   3029  HA  SER   188      25.187   3.030  20.151  1.00  0.70           H  
ATOM   3030  HB2 SER   188      23.798   2.856  22.231  1.00  0.70           H  
ATOM   3031  HB3 SER   188      23.373   4.285  21.259  1.00  0.70           H  
ATOM   3032  HG  SER   188      25.107   4.236  23.508  1.00  0.70           H  
ATOM   3033  N   CYS   189      26.817   5.757  21.356  1.00  0.67           N  
ATOM   3034  CA  CYS   189      27.392   7.005  20.888  1.00  0.67           C  
ATOM   3035  C   CYS   189      28.109   6.692  19.546  1.00  0.67           C  
ATOM   3036  O   CYS   189      27.986   7.453  18.589  1.00  0.67           O  
ATOM   3037  CB  CYS   189      28.388   7.600  21.885  1.00  0.67           C  
ATOM   3038  SG  CYS   189      27.575   8.158  23.403  1.00  0.67           S  
ATOM   3039  H   CYS   189      27.050   5.426  22.256  1.00  0.67           H  
ATOM   3040  HA  CYS   189      26.602   7.746  20.766  1.00  0.67           H  
ATOM   3041  HB2 CYS   189      28.887   8.450  21.420  1.00  0.67           H  
ATOM   3042  HB3 CYS   189      29.127   6.841  22.140  1.00  0.67           H  
ATOM   3043  HG  CYS   189      26.966   7.123  23.988  1.00  0.67           H  
ATOM   3044  N   TYR   190      28.825   5.572  19.538  1.00  0.57           N  
ATOM   3045  CA  TYR   190      29.630   5.144  18.356  1.00  0.57           C  
ATOM   3046  C   TYR   190      28.905   4.802  17.173  1.00  0.57           C  
ATOM   3047  O   TYR   190      29.335   5.132  16.070  1.00  0.57           O  
ATOM   3048  CB  TYR   190      30.494   3.959  18.800  1.00  0.57           C  
ATOM   3049  CG  TYR   190      31.792   4.404  19.442  1.00  0.57           C  
ATOM   3050  CD1 TYR   190      31.818   4.814  20.776  1.00  0.57           C  
ATOM   3051  CD2 TYR   190      32.976   4.409  18.704  1.00  0.57           C  
ATOM   3052  CE1 TYR   190      33.015   5.224  21.366  1.00  0.57           C  
ATOM   3053  CE2 TYR   190      34.175   4.818  19.292  1.00  0.57           C  
ATOM   3054  CZ  TYR   190      34.190   5.225  20.621  1.00  0.57           C  
ATOM   3055  OH  TYR   190      35.368   5.628  21.201  1.00  0.57           O  
ATOM   3056  H   TYR   190      28.817   5.005  20.346  1.00  0.57           H  
ATOM   3057  HA  TYR   190      30.210   6.015  18.051  1.00  0.57           H  
ATOM   3058  HB2 TYR   190      30.726   3.348  17.928  1.00  0.57           H  
ATOM   3059  HB3 TYR   190      29.932   3.365  19.521  1.00  0.57           H  
ATOM   3060  HD1 TYR   190      30.907   4.814  21.355  1.00  0.57           H  
ATOM   3061  HD2 TYR   190      32.965   4.094  17.671  1.00  0.57           H  
ATOM   3062  HE1 TYR   190      33.029   5.540  22.399  1.00  0.57           H  
ATOM   3063  HE2 TYR   190      35.088   4.818  18.716  1.00  0.57           H  
ATOM   3064  HH  TYR   190      36.135   5.600  20.624  1.00  0.57           H  
ATOM   3065  N   GLU   191      27.752   4.129  17.232  1.00  0.66           N  
ATOM   3066  CA  GLU   191      26.850   3.760  16.130  1.00  0.66           C  
ATOM   3067  C   GLU   191      26.410   5.091  15.520  1.00  0.66           C  
ATOM   3068  O   GLU   191      26.360   5.222  14.299  1.00  0.66           O  
ATOM   3069  CB  GLU   191      25.626   2.958  16.582  1.00  0.66           C  
ATOM   3070  CG  GLU   191      26.019   1.562  17.067  1.00  0.66           C  
ATOM   3071  CD  GLU   191      24.800   0.795  17.568  1.00  0.66           C  
ATOM   3072  OE1 GLU   191      24.967  -0.355  17.982  1.00  0.66           O  
ATOM   3073  OE2 GLU   191      23.704   1.366  17.532  1.00  0.66           O1-
ATOM   3074  H   GLU   191      27.516   3.870  18.155  1.00  0.66           H  
ATOM   3075  HA  GLU   191      27.367   3.108  15.426  1.00  0.66           H  
ATOM   3076  HB2 GLU   191      24.937   2.861  15.743  1.00  0.66           H  
ATOM   3077  HB3 GLU   191      25.134   3.491  17.396  1.00  0.66           H  
ATOM   3078  HG2 GLU   191      26.739   1.656  17.879  1.00  0.66           H  
ATOM   3079  HG3 GLU   191      26.472   1.012  16.242  1.00  0.66           H  
ATOM   3080  N   CYS   192      26.108   6.051  16.442  1.00  0.75           N  
ATOM   3081  CA  CYS   192      25.635   7.390  15.956  1.00  0.75           C  
ATOM   3082  C   CYS   192      26.772   8.006  15.136  1.00  0.75           C  
ATOM   3083  O   CYS   192      26.530   8.558  14.065  1.00  0.75           O  
ATOM   3084  CB  CYS   192      25.258   8.322  17.109  1.00  0.75           C  
ATOM   3085  SG  CYS   192      23.755   7.777  17.957  1.00  0.75           S  
ATOM   3086  H   CYS   192      26.194   5.893  17.413  1.00  0.75           H  
ATOM   3087  HA  CYS   192      24.735   7.258  15.355  1.00  0.75           H  
ATOM   3088  HB2 CYS   192      25.095   9.324  16.713  1.00  0.75           H  
ATOM   3089  HB3 CYS   192      26.078   8.344  17.826  1.00  0.75           H  
ATOM   3090  HG  CYS   192      23.944   6.552  18.455  1.00  0.75           H  
ATOM   3091  N   LEU   193      28.017   7.964  15.534  1.00  0.65           N  
ATOM   3092  CA  LEU   193      29.146   8.524  14.789  1.00  0.65           C  
ATOM   3093  C   LEU   193      29.475   7.653  13.473  1.00  0.65           C  
ATOM   3094  O   LEU   193      29.862   8.208  12.447  1.00  0.65           O  
ATOM   3095  CB  LEU   193      30.382   8.599  15.690  1.00  0.65           C  
ATOM   3096  CG  LEU   193      31.174   7.287  15.722  1.00  0.65           C  
ATOM   3097  CD1 LEU   193      32.022   7.152  14.459  1.00  0.65           C  
ATOM   3098  CD2 LEU   193      32.099   7.258  16.938  1.00  0.65           C  
ATOM   3099  H   LEU   193      28.183   7.516  16.397  1.00  0.65           H  
ATOM   3100  HA  LEU   193      28.870   9.528  14.466  1.00  0.65           H  
ATOM   3101  HB2 LEU   193      30.060   8.836  16.704  1.00  0.65           H  
ATOM   3102  HB3 LEU   193      31.034   9.391  15.321  1.00  0.65           H  
ATOM   3103  HG  LEU   193      30.464   6.462  15.779  1.00  0.65           H  
ATOM   3104 HD11 LEU   193      32.730   7.979  14.406  1.00  0.65           H  
ATOM   3105 HD12 LEU   193      31.374   7.172  13.583  1.00  0.65           H  
ATOM   3106 HD13 LEU   193      32.567   6.209  14.487  1.00  0.65           H  
ATOM   3107 HD21 LEU   193      32.807   8.085  16.876  1.00  0.65           H  
ATOM   3108 HD22 LEU   193      32.644   6.314  16.958  1.00  0.65           H  
ATOM   3109 HD23 LEU   193      31.506   7.354  17.848  1.00  0.65           H  
ATOM   3110  N   ALA   194      29.315   6.272  13.490  1.00  0.61           N  
ATOM   3111  CA  ALA   194      29.507   5.443  12.314  1.00  0.61           C  
ATOM   3112  C   ALA   194      28.556   5.955  11.323  1.00  0.61           C  
ATOM   3113  O   ALA   194      28.883   6.036  10.141  1.00  0.61           O  
ATOM   3114  CB  ALA   194      29.251   3.963  12.575  1.00  0.61           C  
ATOM   3115  H   ALA   194      29.057   5.847  14.343  1.00  0.61           H  
ATOM   3116  HA  ALA   194      30.543   5.498  11.981  1.00  0.61           H  
ATOM   3117  HB1 ALA   194      28.225   3.826  12.915  1.00  0.61           H  
ATOM   3118  HB2 ALA   194      29.938   3.605  13.341  1.00  0.61           H  
ATOM   3119  HB3 ALA   194      29.407   3.400  11.655  1.00  0.61           H  
ATOM   3120  N   LEU   195      27.299   6.337  11.811  1.00  0.74           N  
ATOM   3121  CA  LEU   195      26.345   6.868  10.839  1.00  0.74           C  
ATOM   3122  C   LEU   195      26.534   8.168  10.256  1.00  0.74           C  
ATOM   3123  O   LEU   195      26.259   8.359   9.074  1.00  0.74           O  
ATOM   3124  CB  LEU   195      24.988   6.803  11.546  1.00  0.74           C  
ATOM   3125  CG  LEU   195      24.530   5.367  11.822  1.00  0.74           C  
ATOM   3126  CD1 LEU   195      23.231   5.373  12.625  1.00  0.74           C  
ATOM   3127  CD2 LEU   195      24.291   4.626  10.507  1.00  0.74           C  
ATOM   3128  H   LEU   195      27.033   6.268  12.759  1.00  0.74           H  
ATOM   3129  HA  LEU   195      26.471   6.252   9.949  1.00  0.74           H  
ATOM   3130  HB2 LEU   195      24.244   7.291  10.917  1.00  0.74           H  
ATOM   3131  HB3 LEU   195      25.064   7.333  12.496  1.00  0.74           H  
ATOM   3132  HG  LEU   195      25.312   4.863  12.390  1.00  0.74           H  
ATOM   3133 HD11 LEU   195      22.452   5.878  12.053  1.00  0.74           H  
ATOM   3134 HD12 LEU   195      23.388   5.899  13.567  1.00  0.74           H  
ATOM   3135 HD13 LEU   195      22.925   4.347  12.829  1.00  0.74           H  
ATOM   3136 HD21 LEU   195      23.509   5.132   9.942  1.00  0.74           H  
ATOM   3137 HD22 LEU   195      23.982   3.602  10.718  1.00  0.74           H  
ATOM   3138 HD23 LEU   195      25.212   4.615   9.924  1.00  0.74           H  
ATOM   3139  N   HIS   196      27.036   9.169  11.062  1.00  0.77           N  
ATOM   3140  CA  HIS   196      27.372  10.508  10.448  1.00  0.77           C  
ATOM   3141  C   HIS   196      28.323  10.063   9.266  1.00  0.77           C  
ATOM   3142  O   HIS   196      28.165  10.528   8.139  1.00  0.77           O  
ATOM   3143  CB  HIS   196      28.101  11.493  11.367  1.00  0.77           C  
ATOM   3144  CG  HIS   196      27.287  11.907  12.558  1.00  0.77           C  
ATOM   3145  ND1 HIS   196      26.307  12.875  12.503  1.00  0.77           N  
ATOM   3146  CD2 HIS   196      27.317  11.471  13.845  1.00  0.77           C  
ATOM   3147  CE1 HIS   196      25.771  13.014  13.709  1.00  0.77           C  
ATOM   3148  NE2 HIS   196      26.368  12.172  14.543  1.00  0.77           N  
ATOM   3149  H   HIS   196      27.182   9.030  12.028  1.00  0.77           H  
ATOM   3150  HA  HIS   196      26.472  11.060  10.176  1.00  0.77           H  
ATOM   3151  HB2 HIS   196      28.350  12.384  10.791  1.00  0.77           H  
ATOM   3152  HB3 HIS   196      29.018  11.022  11.721  1.00  0.77           H  
ATOM   3153  HD2 HIS   196      27.970  10.710  14.245  1.00  0.77           H  
ATOM   3154  HE2 HIS   196      26.159  12.066  15.525  1.00  0.77           H  
ATOM   3155  HE1 HIS   196      24.979  13.700  13.969  1.00  0.77           H  
ATOM   3156  N   LEU   197      29.216   9.192   9.654  1.00  0.75           N  
ATOM   3157  CA  LEU   197      30.250   8.905   8.640  1.00  0.75           C  
ATOM   3158  C   LEU   197      29.748   8.400   7.327  1.00  0.75           C  
ATOM   3159  O   LEU   197      30.023   8.999   6.290  1.00  0.75           O  
ATOM   3160  CB  LEU   197      31.231   7.899   9.249  1.00  0.75           C  
ATOM   3161  CG  LEU   197      32.328   7.470   8.269  1.00  0.75           C  
ATOM   3162  CD1 LEU   197      33.174   8.676   7.864  1.00  0.75           C  
ATOM   3163  CD2 LEU   197      33.239   6.428   8.917  1.00  0.75           C  
ATOM   3164  H   LEU   197      29.253   8.731  10.525  1.00  0.75           H  
ATOM   3165  HA  LEU   197      30.721   9.857   8.396  1.00  0.75           H  
ATOM   3166  HB2 LEU   197      30.675   7.014   9.558  1.00  0.75           H  
ATOM   3167  HB3 LEU   197      31.701   8.355  10.120  1.00  0.75           H  
ATOM   3168  HG  LEU   197      31.849   7.042   7.388  1.00  0.75           H  
ATOM   3169 HD11 LEU   197      33.650   9.099   8.748  1.00  0.75           H  
ATOM   3170 HD12 LEU   197      32.536   9.428   7.400  1.00  0.75           H  
ATOM   3171 HD13 LEU   197      33.940   8.361   7.155  1.00  0.75           H  
ATOM   3172 HD21 LEU   197      33.716   6.859   9.797  1.00  0.75           H  
ATOM   3173 HD22 LEU   197      34.004   6.120   8.204  1.00  0.75           H  
ATOM   3174 HD23 LEU   197      32.647   5.561   9.212  1.00  0.75           H  
ATOM   3175  N   GLY   198      29.034   7.342   7.358  1.00  0.83           N  
ATOM   3176  CA  GLY   198      28.573   6.541   6.228  1.00  0.83           C  
ATOM   3177  C   GLY   198      27.568   7.430   5.498  1.00  0.83           C  
ATOM   3178  O   GLY   198      27.587   7.502   4.271  1.00  0.83           O  
ATOM   3179  H   GLY   198      28.785   7.072   8.274  1.00  0.83           H  
ATOM   3180  HA2 GLY   198      28.093   5.627   6.577  1.00  0.83           H  
ATOM   3181  HA3 GLY   198      29.406   6.287   5.573  1.00  0.83           H  
ATOM   3182  N   ARG   199      26.685   8.120   6.236  1.00  0.92           N  
ATOM   3183  CA  ARG   199      25.699   8.865   5.605  1.00  0.92           C  
ATOM   3184  C   ARG   199      26.262  10.143   4.976  1.00  0.92           C  
ATOM   3185  O   ARG   199      25.908  10.483   3.849  1.00  0.92           O  
ATOM   3186  CB  ARG   199      24.594   9.216   6.605  1.00  0.92           C  
ATOM   3187  CG  ARG   199      23.502  10.070   5.961  1.00  0.92           C  
ATOM   3188  CD  ARG   199      22.331  10.266   6.923  1.00  0.92           C  
ATOM   3189  NE  ARG   199      21.315  11.143   6.302  1.00  0.92           N  
ATOM   3190  CZ  ARG   199      21.386  12.460   6.368  1.00  0.92           C  
ATOM   3191  NH1 ARG   199      20.459  13.206   5.800  1.00  0.92           N  
ATOM   3192  NH2 ARG   199      22.387  13.031   7.003  1.00  0.92           N1+
ATOM   3193  H   ARG   199      26.726   8.110   7.222  1.00  0.92           H  
ATOM   3194  HA  ARG   199      25.287   8.257   4.800  1.00  0.92           H  
ATOM   3195  HB2 ARG   199      25.032   9.769   7.436  1.00  0.92           H  
ATOM   3196  HB3 ARG   199      24.148   8.294   6.977  1.00  0.92           H  
ATOM   3197  HG2 ARG   199      23.145   9.573   5.059  1.00  0.92           H  
ATOM   3198  HG3 ARG   199      23.917  11.043   5.699  1.00  0.92           H  
ATOM   3199  HD2 ARG   199      22.692  10.725   7.843  1.00  0.92           H  
ATOM   3200  HD3 ARG   199      21.884   9.298   7.151  1.00  0.92           H  
ATOM   3201  HE  ARG   199      20.540  10.720   5.811  1.00  0.92           H  
ATOM   3202 HH11 ARG   199      20.518  14.213   5.853  1.00  0.92           H  
ATOM   3203 HH12 ARG   199      19.689  12.771   5.312  1.00  0.92           H  
ATOM   3204 HH21 ARG   199      22.444  14.038   7.054  1.00  0.92           H  
ATOM   3205 HH22 ARG   199      23.099  12.462   7.439  1.00  0.92           H  
ATOM   3206  N   LYS   200      27.143  10.881   5.653  1.00  0.87           N  
ATOM   3207  CA  LYS   200      27.765  12.065   5.119  1.00  0.87           C  
ATOM   3208  C   LYS   200      28.715  11.628   3.894  1.00  0.87           C  
ATOM   3209  O   LYS   200      28.859  12.376   2.929  1.00  0.87           O  
ATOM   3210  CB  LYS   200      28.581  12.806   6.182  1.00  0.87           C  
ATOM   3211  CG  LYS   200      27.678  13.464   7.226  1.00  0.87           C  
ATOM   3212  CD  LYS   200      28.512  14.188   8.284  1.00  0.87           C  
ATOM   3213  CE  LYS   200      27.608  14.858   9.318  1.00  0.87           C  
ATOM   3214  NZ  LYS   200      28.435  15.537  10.350  1.00  0.87           N1+
ATOM   3215  H   LYS   200      27.372  10.586   6.567  1.00  0.87           H  
ATOM   3216  HA  LYS   200      26.989  12.750   4.777  1.00  0.87           H  
ATOM   3217  HB2 LYS   200      29.179  13.576   5.696  1.00  0.87           H  
ATOM   3218  HB3 LYS   200      29.240  12.096   6.681  1.00  0.87           H  
ATOM   3219  HG2 LYS   200      27.073  12.697   7.710  1.00  0.87           H  
ATOM   3220  HG3 LYS   200      27.025  14.183   6.732  1.00  0.87           H  
ATOM   3221  HD2 LYS   200      29.125  14.948   7.799  1.00  0.87           H  
ATOM   3222  HD3 LYS   200      29.157  13.467   8.786  1.00  0.87           H  
ATOM   3223  HE2 LYS   200      26.983  14.103   9.795  1.00  0.87           H  
ATOM   3224  HE3 LYS   200      26.974  15.593   8.822  1.00  0.87           H  
ATOM   3225  HZ1 LYS   200      28.223  16.524  10.356  1.00  0.87           H  
ATOM   3226  HZ2 LYS   200      29.414  15.404  10.138  1.00  0.87           H  
ATOM   3227  HZ3 LYS   200      28.231  15.144  11.258  1.00  0.87           H  
ATOM   3228  N   ARG   201      29.306  10.509   3.931  1.00  0.79           N  
ATOM   3229  CA  ARG   201      30.029   9.919   2.713  1.00  0.79           C  
ATOM   3230  C   ARG   201      29.110   9.743   1.504  1.00  0.79           C  
ATOM   3231  O   ARG   201      29.475  10.119   0.393  1.00  0.79           O  
ATOM   3232  CB  ARG   201      30.654   8.576   3.098  1.00  0.79           C  
ATOM   3233  CG  ARG   201      31.420   7.955   1.929  1.00  0.79           C  
ATOM   3234  CD  ARG   201      31.917   6.556   2.290  1.00  0.79           C  
ATOM   3235  NE  ARG   201      30.764   5.661   2.522  1.00  0.79           N  
ATOM   3236  CZ  ARG   201      30.079   5.122   1.529  1.00  0.79           C  
ATOM   3237  NH1 ARG   201      29.057   4.328   1.779  1.00  0.79           N  
ATOM   3238  NH2 ARG   201      30.418   5.380   0.284  1.00  0.79           N1+
ATOM   3239  H   ARG   201      29.295  10.002   4.778  1.00  0.79           H  
ATOM   3240  HA  ARG   201      30.803  10.627   2.416  1.00  0.79           H  
ATOM   3241  HB2 ARG   201      29.862   7.893   3.405  1.00  0.79           H  
ATOM   3242  HB3 ARG   201      31.342   8.731   3.929  1.00  0.79           H  
ATOM   3243  HG2 ARG   201      32.275   8.586   1.686  1.00  0.79           H  
ATOM   3244  HG3 ARG   201      30.760   7.888   1.064  1.00  0.79           H  
ATOM   3245  HD2 ARG   201      32.522   6.609   3.195  1.00  0.79           H  
ATOM   3246  HD3 ARG   201      32.521   6.164   1.472  1.00  0.79           H  
ATOM   3247  HE  ARG   201      30.490   5.454   3.472  1.00  0.79           H  
ATOM   3248 HH11 ARG   201      28.536   3.919   1.016  1.00  0.79           H  
ATOM   3249 HH12 ARG   201      28.794   4.128   2.734  1.00  0.79           H  
ATOM   3250 HH21 ARG   201      29.896   4.970  -0.477  1.00  0.79           H  
ATOM   3251 HH22 ARG   201      31.201   5.988   0.089  1.00  0.79           H  
ATOM   3252  N   LYS   202      27.877   9.164   1.701  1.00  0.89           N  
ATOM   3253  CA  LYS   202      26.915   8.998   0.646  1.00  0.89           C  
ATOM   3254  C   LYS   202      26.508  10.374   0.075  1.00  0.89           C  
ATOM   3255  O   LYS   202      26.428  10.537  -1.141  1.00  0.89           O  
ATOM   3256  CB  LYS   202      25.678   8.251   1.154  1.00  0.89           C  
ATOM   3257  CG  LYS   202      24.689   7.966   0.022  1.00  0.89           C  
ATOM   3258  CD  LYS   202      23.519   7.122   0.526  1.00  0.89           C  
ATOM   3259  CE  LYS   202      22.552   6.806  -0.614  1.00  0.89           C  
ATOM   3260  NZ  LYS   202      21.422   5.981  -0.108  1.00  0.89           N1+
ATOM   3261  H   LYS   202      27.654   8.854   2.611  1.00  0.89           H  
ATOM   3262  HA  LYS   202      27.373   8.407  -0.147  1.00  0.89           H  
ATOM   3263  HB2 LYS   202      25.183   8.859   1.911  1.00  0.89           H  
ATOM   3264  HB3 LYS   202      25.992   7.305   1.596  1.00  0.89           H  
ATOM   3265  HG2 LYS   202      25.202   7.427  -0.774  1.00  0.89           H  
ATOM   3266  HG3 LYS   202      24.308   8.910  -0.366  1.00  0.89           H  
ATOM   3267  HD2 LYS   202      22.989   7.673   1.303  1.00  0.89           H  
ATOM   3268  HD3 LYS   202      23.902   6.189   0.939  1.00  0.89           H  
ATOM   3269  HE2 LYS   202      23.080   6.256  -1.393  1.00  0.89           H  
ATOM   3270  HE3 LYS   202      22.163   7.737  -1.026  1.00  0.89           H  
ATOM   3271  HZ1 LYS   202      20.788   5.777  -0.867  1.00  0.89           H  
ATOM   3272  HZ2 LYS   202      20.931   6.489   0.613  1.00  0.89           H  
ATOM   3273  HZ3 LYS   202      21.780   5.117   0.273  1.00  0.89           H  
ATOM   3274  N   GLU   203      26.280  11.302   1.048  1.00  0.94           N  
ATOM   3275  CA  GLU   203      25.829  12.621   0.685  1.00  0.94           C  
ATOM   3276  C   GLU   203      26.914  13.347  -0.132  1.00  0.94           C  
ATOM   3277  O   GLU   203      26.597  14.061  -1.080  1.00  0.94           O  
ATOM   3278  CB  GLU   203      25.473  13.438   1.930  1.00  0.94           C  
ATOM   3279  CG  GLU   203      24.240  12.873   2.636  1.00  0.94           C  
ATOM   3280  CD  GLU   203      23.929  13.659   3.905  1.00  0.94           C  
ATOM   3281  OE1 GLU   203      22.908  13.369   4.534  1.00  0.94           O  
ATOM   3282  OE2 GLU   203      24.719  14.550   4.240  1.00  0.94           O1-
ATOM   3283  H   GLU   203      26.421  11.086   2.001  1.00  0.94           H  
ATOM   3284  HA  GLU   203      24.932  12.519   0.074  1.00  0.94           H  
ATOM   3285  HB2 GLU   203      25.271  14.467   1.633  1.00  0.94           H  
ATOM   3286  HB3 GLU   203      26.317  13.418   2.620  1.00  0.94           H  
ATOM   3287  HG2 GLU   203      24.425  11.831   2.898  1.00  0.94           H  
ATOM   3288  HG3 GLU   203      23.385  12.931   1.962  1.00  0.94           H  
ATOM   3289  N   ALA   204      28.244  13.206   0.178  1.00  0.83           N  
ATOM   3290  CA  ALA   204      29.321  13.725  -0.514  1.00  0.83           C  
ATOM   3291  C   ALA   204      29.341  13.144  -1.973  1.00  0.83           C  
ATOM   3292  O   ALA   204      29.663  13.862  -2.917  1.00  0.83           O  
ATOM   3293  CB  ALA   204      30.629  13.406   0.199  1.00  0.83           C  
ATOM   3294  H   ALA   204      28.406  12.667   0.989  1.00  0.83           H  
ATOM   3295  HA  ALA   204      29.217  14.809  -0.559  1.00  0.83           H  
ATOM   3296  HB1 ALA   204      30.757  12.325   0.257  1.00  0.83           H  
ATOM   3297  HB2 ALA   204      30.606  13.824   1.205  1.00  0.83           H  
ATOM   3298  HB3 ALA   204      31.461  13.841  -0.356  1.00  0.83           H  
ATOM   3299  N   GLU   205      28.996  11.921  -2.037  1.00  0.84           N  
ATOM   3300  CA  GLU   205      28.951  11.302  -3.313  1.00  0.84           C  
ATOM   3301  C   GLU   205      27.894  12.011  -4.321  1.00  0.84           C  
ATOM   3302  O   GLU   205      28.239  12.317  -5.460  1.00  0.84           O  
ATOM   3303  CB  GLU   205      28.606   9.819  -3.147  1.00  0.84           C  
ATOM   3304  CG  GLU   205      29.768   9.039  -2.532  1.00  0.84           C  
ATOM   3305  CD  GLU   205      29.369   7.595  -2.251  1.00  0.84           C  
ATOM   3306  OE1 GLU   205      30.236   6.824  -1.829  1.00  0.84           O  
ATOM   3307  OE2 GLU   205      28.195   7.269  -2.460  1.00  0.84           O1-
ATOM   3308  H   GLU   205      28.759  11.395  -1.237  1.00  0.84           H  
ATOM   3309  HA  GLU   205      29.937  11.413  -3.764  1.00  0.84           H  
ATOM   3310  HB2 GLU   205      28.375   9.397  -4.125  1.00  0.84           H  
ATOM   3311  HB3 GLU   205      27.735   9.728  -2.497  1.00  0.84           H  
ATOM   3312  HG2 GLU   205      30.062   9.516  -1.597  1.00  0.84           H  
ATOM   3313  HG3 GLU   205      30.609   9.048  -3.225  1.00  0.84           H  
ATOM   3314  N   TYR   206      26.768  12.187  -3.793  1.00  0.80           N  
ATOM   3315  CA  TYR   206      25.705  12.829  -4.675  1.00  0.80           C  
ATOM   3316  C   TYR   206      26.157  14.167  -5.036  1.00  0.80           C  
ATOM   3317  O   TYR   206      26.025  14.572  -6.189  1.00  0.80           O  
ATOM   3318  CB  TYR   206      24.350  12.910  -3.964  1.00  0.80           C  
ATOM   3319  CG  TYR   206      23.635  11.575  -3.938  1.00  0.80           C  
ATOM   3320  CD1 TYR   206      23.726  10.744  -2.820  1.00  0.80           C  
ATOM   3321  CD2 TYR   206      22.877  11.162  -5.035  1.00  0.80           C  
ATOM   3322  CE1 TYR   206      23.067   9.513  -2.798  1.00  0.80           C  
ATOM   3323  CE2 TYR   206      22.217   9.932  -5.015  1.00  0.80           C  
ATOM   3324  CZ  TYR   206      22.314   9.111  -3.897  1.00  0.80           C  
ATOM   3325  OH  TYR   206      21.665   7.901  -3.876  1.00  0.80           O  
ATOM   3326  H   TYR   206      26.540  11.942  -2.864  1.00  0.80           H  
ATOM   3327  HA  TYR   206      25.567  12.215  -5.565  1.00  0.80           H  
ATOM   3328  HB2 TYR   206      23.723  13.634  -4.485  1.00  0.80           H  
ATOM   3329  HB3 TYR   206      24.511  13.241  -2.938  1.00  0.80           H  
ATOM   3330  HD1 TYR   206      24.310  11.055  -1.966  1.00  0.80           H  
ATOM   3331  HD2 TYR   206      22.801  11.798  -5.905  1.00  0.80           H  
ATOM   3332  HE1 TYR   206      23.142   8.875  -1.930  1.00  0.80           H  
ATOM   3333  HE2 TYR   206      21.632   9.619  -5.867  1.00  0.80           H  
ATOM   3334  HH  TYR   206      21.166   7.694  -4.670  1.00  0.80           H  
ATOM   3335  N   THR   207      26.685  14.879  -4.139  1.00  1.02           N  
ATOM   3336  CA  THR   207      27.071  16.252  -4.261  1.00  1.02           C  
ATOM   3337  C   THR   207      28.358  16.485  -4.855  1.00  1.02           C  
ATOM   3338  O   THR   207      28.544  17.480  -5.552  1.00  1.02           O  
ATOM   3339  CB  THR   207      27.021  16.895  -2.862  1.00  1.02           C  
ATOM   3340  OG1 THR   207      27.949  16.234  -2.012  1.00  1.02           O  
ATOM   3341  CG2 THR   207      25.628  16.782  -2.248  1.00  1.02           C  
ATOM   3342  H   THR   207      26.835  14.410  -3.284  1.00  1.02           H  
ATOM   3343  HA  THR   207      26.362  16.705  -4.954  1.00  1.02           H  
ATOM   3344  HB  THR   207      27.272  17.951  -2.964  1.00  1.02           H  
ATOM   3345 HG21 THR   207      25.363  15.730  -2.140  1.00  1.02           H  
ATOM   3346 HG22 THR   207      24.904  17.275  -2.897  1.00  1.02           H  
ATOM   3347 HG23 THR   207      25.623  17.260  -1.269  1.00  1.02           H  
ATOM   3348  HG1 THR   207      27.679  15.315  -1.947  1.00  1.02           H  
ATOM   3349  N   LEU   208      29.314  15.629  -4.650  1.00  1.09           N  
ATOM   3350  CA  LEU   208      30.701  15.774  -5.264  1.00  1.09           C  
ATOM   3351  C   LEU   208      30.400  15.840  -6.837  1.00  1.09           C  
ATOM   3352  O   LEU   208      30.987  16.656  -7.544  1.00  1.09           O  
ATOM   3353  CB  LEU   208      31.648  14.610  -4.959  1.00  1.09           C  
ATOM   3354  CG  LEU   208      33.052  14.818  -5.540  1.00  1.09           C  
ATOM   3355  CD1 LEU   208      33.981  13.694  -5.089  1.00  1.09           C  
ATOM   3356  CD2 LEU   208      32.996  14.825  -7.067  1.00  1.09           C  
ATOM   3357  H   LEU   208      29.121  14.853  -4.072  1.00  1.09           H  
ATOM   3358  HA  LEU   208      31.214  16.646  -4.858  1.00  1.09           H  
ATOM   3359  HB2 LEU   208      31.227  13.698  -5.383  1.00  1.09           H  
ATOM   3360  HB3 LEU   208      31.731  14.503  -3.877  1.00  1.09           H  
ATOM   3361  HG  LEU   208      33.431  15.775  -5.181  1.00  1.09           H  
ATOM   3362 HD11 LEU   208      33.598  12.739  -5.450  1.00  1.09           H  
ATOM   3363 HD12 LEU   208      34.030  13.678  -4.000  1.00  1.09           H  
ATOM   3364 HD13 LEU   208      34.979  13.862  -5.495  1.00  1.09           H  
ATOM   3365 HD21 LEU   208      32.617  13.866  -7.421  1.00  1.09           H  
ATOM   3366 HD22 LEU   208      33.997  14.990  -7.467  1.00  1.09           H  
ATOM   3367 HD23 LEU   208      32.335  15.624  -7.403  1.00  1.09           H  
ATOM   3368  N   GLY   209      29.461  14.930  -7.238  1.00  1.29           N  
ATOM   3369  CA  GLY   209      28.905  14.819  -8.559  1.00  1.29           C  
ATOM   3370  C   GLY   209      28.143  15.941  -9.181  1.00  1.29           C  
ATOM   3371  O   GLY   209      28.428  16.327 -10.312  1.00  1.29           O  
ATOM   3372  H   GLY   209      29.157  14.310  -6.533  1.00  1.29           H  
ATOM   3373  HA2 GLY   209      28.230  13.963  -8.538  1.00  1.29           H  
ATOM   3374  HA3 GLY   209      29.740  14.607  -9.227  1.00  1.29           H  
ATOM   3375  N   PHE   210      27.138  16.450  -8.342  1.00  1.07           N  
ATOM   3376  CA  PHE   210      26.364  17.550  -8.863  1.00  1.07           C  
ATOM   3377  C   PHE   210      27.369  18.569  -9.072  1.00  1.07           C  
ATOM   3378  O   PHE   210      27.390  19.208 -10.122  1.00  1.07           O  
ATOM   3379  CB  PHE   210      25.278  18.072  -7.916  1.00  1.07           C  
ATOM   3380  CG  PHE   210      24.175  18.792  -8.658  1.00  1.07           C  
ATOM   3381  CD1 PHE   210      22.901  18.890  -8.103  1.00  1.07           C  
ATOM   3382  CD2 PHE   210      24.425  19.362  -9.904  1.00  1.07           C  
ATOM   3383  CE1 PHE   210      21.885  19.554  -8.789  1.00  1.07           C  
ATOM   3384  CE2 PHE   210      23.409  20.026 -10.591  1.00  1.07           C  
ATOM   3385  CZ  PHE   210      22.140  20.121 -10.032  1.00  1.07           C  
ATOM   3386  H   PHE   210      26.941  16.106  -7.438  1.00  1.07           H  
ATOM   3387  HA  PHE   210      25.808  17.249  -9.751  1.00  1.07           H  
ATOM   3388  HB2 PHE   210      25.733  18.763  -7.206  1.00  1.07           H  
ATOM   3389  HB3 PHE   210      24.847  17.229  -7.377  1.00  1.07           H  
ATOM   3390  HD1 PHE   210      22.700  18.450  -7.138  1.00  1.07           H  
ATOM   3391  HD2 PHE   210      25.410  19.289 -10.340  1.00  1.07           H  
ATOM   3392  HE1 PHE   210      20.899  19.628  -8.354  1.00  1.07           H  
ATOM   3393  HE2 PHE   210      23.608  20.466 -11.557  1.00  1.07           H  
ATOM   3394  HZ  PHE   210      21.353  20.635 -10.563  1.00  1.07           H  
ATOM   3395  N   TRP   211      28.340  18.850  -8.101  1.00  1.56           N  
ATOM   3396  CA  TRP   211      29.001  20.072  -8.100  1.00  1.56           C  
ATOM   3397  C   TRP   211      30.026  20.028  -9.114  1.00  1.56           C  
ATOM   3398  O   TRP   211      30.234  21.011  -9.823  1.00  1.56           O  
ATOM   3399  CB  TRP   211      29.626  20.384  -6.737  1.00  1.56           C  
ATOM   3400  CG  TRP   211      28.582  20.639  -5.686  1.00  1.56           C  
ATOM   3401  CD1 TRP   211      27.248  20.749  -5.899  1.00  1.56           C  
ATOM   3402  CD2 TRP   211      28.784  20.813  -4.274  1.00  1.56           C  
ATOM   3403  NE1 TRP   211      26.612  20.981  -4.701  1.00  1.56           N  
ATOM   3404  CE2 TRP   211      27.529  21.027  -3.674  1.00  1.56           C  
ATOM   3405  CE3 TRP   211      29.926  20.806  -3.463  1.00  1.56           C  
ATOM   3406  CZ2 TRP   211      27.393  21.231  -2.304  1.00  1.56           C  
ATOM   3407  CZ3 TRP   211      29.791  21.010  -2.091  1.00  1.56           C  
ATOM   3408  CH2 TRP   211      28.535  21.221  -1.515  1.00  1.56           C  
ATOM   3409  H   TRP   211      28.564  18.180  -7.412  1.00  1.56           H  
ATOM   3410  HA  TRP   211      28.281  20.863  -8.309  1.00  1.56           H  
ATOM   3411  HB2 TRP   211      30.254  21.270  -6.832  1.00  1.56           H  
ATOM   3412  HB3 TRP   211      30.238  19.536  -6.428  1.00  1.56           H  
ATOM   3413  HD1 TRP   211      26.760  20.667  -6.859  1.00  1.56           H  
ATOM   3414  HE1 TRP   211      25.615  21.100  -4.590  1.00  1.56           H  
ATOM   3415  HE3 TRP   211      30.902  20.644  -3.897  1.00  1.56           H  
ATOM   3416  HZ2 TRP   211      26.420  21.394  -1.864  1.00  1.56           H  
ATOM   3417  HZ3 TRP   211      30.670  21.005  -1.463  1.00  1.56           H  
ATOM   3418  HH2 TRP   211      28.453  21.377  -0.450  1.00  1.56           H  
ATOM   3419  N   LYS   212      30.755  18.849  -9.264  1.00  1.78           N  
ATOM   3420  CA  LYS   212      31.824  18.735 -10.256  1.00  1.78           C  
ATOM   3421  C   LYS   212      31.319  18.907 -11.602  1.00  1.78           C  
ATOM   3422  O   LYS   212      31.924  19.617 -12.402  1.00  1.78           O  
ATOM   3423  CB  LYS   212      32.520  17.377 -10.123  1.00  1.78           C  
ATOM   3424  CG  LYS   212      33.685  17.244 -11.104  1.00  1.78           C  
ATOM   3425  CD  LYS   212      34.408  15.911 -10.908  1.00  1.78           C  
ATOM   3426  CE  LYS   212      35.563  15.773 -11.899  1.00  1.78           C  
ATOM   3427  NZ  LYS   212      36.252  14.471 -11.697  1.00  1.78           N1+
ATOM   3428  H   LYS   212      30.544  18.074  -8.691  1.00  1.78           H  
ATOM   3429  HA  LYS   212      32.545  19.530 -10.066  1.00  1.78           H  
ATOM   3430  HB2 LYS   212      31.796  16.587 -10.324  1.00  1.78           H  
ATOM   3431  HB3 LYS   212      32.899  17.272  -9.107  1.00  1.78           H  
ATOM   3432  HG2 LYS   212      34.388  18.060 -10.937  1.00  1.78           H  
ATOM   3433  HG3 LYS   212      33.302  17.297 -12.123  1.00  1.78           H  
ATOM   3434  HD2 LYS   212      33.703  15.095 -11.064  1.00  1.78           H  
ATOM   3435  HD3 LYS   212      34.800  15.863  -9.892  1.00  1.78           H  
ATOM   3436  HE2 LYS   212      36.273  16.585 -11.742  1.00  1.78           H  
ATOM   3437  HE3 LYS   212      35.174  15.822 -12.916  1.00  1.78           H  
ATOM   3438  HZ1 LYS   212      37.014  14.387 -12.355  1.00  1.78           H  
ATOM   3439  HZ2 LYS   212      35.596  13.717 -11.843  1.00  1.78           H  
ATOM   3440  HZ3 LYS   212      36.614  14.424 -10.755  1.00  1.78           H  
ATOM   3441  N   THR   213      30.140  18.250 -11.936  1.00  1.61           N  
ATOM   3442  CA  THR   213      29.592  18.419 -13.243  1.00  1.61           C  
ATOM   3443  C   THR   213      28.906  19.756 -13.503  1.00  1.61           C  
ATOM   3444  O   THR   213      28.906  20.239 -14.633  1.00  1.61           O  
ATOM   3445  CB  THR   213      28.601  17.269 -13.504  1.00  1.61           C  
ATOM   3446  OG1 THR   213      27.545  17.339 -12.555  1.00  1.61           O  
ATOM   3447  CG2 THR   213      29.283  15.908 -13.377  1.00  1.61           C  
ATOM   3448  H   THR   213      29.673  17.671 -11.288  1.00  1.61           H  
ATOM   3449  HA  THR   213      30.438  18.405 -13.930  1.00  1.61           H  
ATOM   3450  HB  THR   213      28.218  17.374 -14.519  1.00  1.61           H  
ATOM   3451 HG21 THR   213      29.671  15.789 -12.365  1.00  1.61           H  
ATOM   3452 HG22 THR   213      30.104  15.845 -14.091  1.00  1.61           H  
ATOM   3453 HG23 THR   213      28.560  15.119 -13.584  1.00  1.61           H  
ATOM   3454  HG1 THR   213      27.931  17.232 -11.683  1.00  1.61           H  
ATOM   3455  N   PHE   214      28.339  20.316 -12.409  1.00  1.68           N  
ATOM   3456  CA  PHE   214      27.814  21.601 -12.669  1.00  1.68           C  
ATOM   3457  C   PHE   214      28.830  22.602 -13.361  1.00  1.68           C  
ATOM   3458  O   PHE   214      28.439  23.368 -14.240  1.00  1.68           O  
ATOM   3459  CB  PHE   214      27.314  22.194 -11.348  1.00  1.68           C  
ATOM   3460  CG  PHE   214      26.741  23.582 -11.529  1.00  1.68           C  
ATOM   3461  CD1 PHE   214      25.562  23.768 -12.247  1.00  1.68           C  
ATOM   3462  CD2 PHE   214      27.389  24.685 -10.978  1.00  1.68           C  
ATOM   3463  CE1 PHE   214      25.035  25.048 -12.413  1.00  1.68           C  
ATOM   3464  CE2 PHE   214      26.863  25.965 -11.144  1.00  1.68           C  
ATOM   3465  CZ  PHE   214      25.686  26.145 -11.861  1.00  1.68           C  
ATOM   3466  H   PHE   214      28.263  19.938 -11.500  1.00  1.68           H  
ATOM   3467  HA  PHE   214      27.005  21.473 -13.388  1.00  1.68           H  
ATOM   3468  HB2 PHE   214      28.148  22.246 -10.648  1.00  1.68           H  
ATOM   3469  HB3 PHE   214      26.539  21.544 -10.942  1.00  1.68           H  
ATOM   3470  HD1 PHE   214      25.054  22.917 -12.677  1.00  1.68           H  
ATOM   3471  HD2 PHE   214      28.303  24.548 -10.420  1.00  1.68           H  
ATOM   3472  HE1 PHE   214      24.121  25.187 -12.971  1.00  1.68           H  
ATOM   3473  HE2 PHE   214      27.370  26.817 -10.716  1.00  1.68           H  
ATOM   3474  HZ  PHE   214      25.278  27.137 -11.989  1.00  1.68           H  
ATOM   3475  N   PRO   215      30.178  22.584 -12.951  1.00  3.41           N  
ATOM   3476  CA  PRO   215      31.184  23.565 -13.479  1.00  3.41           C  
ATOM   3477  C   PRO   215      31.595  23.452 -14.867  1.00  3.41           C  
ATOM   3478  O   PRO   215      32.786  23.357 -15.152  1.00  3.41           O  
ATOM   3479  CB  PRO   215      32.356  23.299 -12.532  1.00  3.41           C  
ATOM   3480  CG  PRO   215      31.731  22.795 -11.249  1.00  3.41           C  
ATOM   3481  CD  PRO   215      30.533  23.689 -10.978  1.00  3.41           C  
ATOM   3482  HA  PRO   215      30.763  24.570 -13.495  1.00  3.41           H  
ATOM   3483  HB2 PRO   215      32.914  24.217 -12.349  1.00  3.41           H  
ATOM   3484  HB3 PRO   215      33.023  22.546 -12.953  1.00  3.41           H  
ATOM   3485  HG2 PRO   215      32.446  22.863 -10.429  1.00  3.41           H  
ATOM   3486  HG3 PRO   215      31.410  21.760 -11.367  1.00  3.41           H  
ATOM   3487  HD2 PRO   215      29.892  23.441 -10.132  1.00  3.41           H  
ATOM   3488  HD3 PRO   215      30.682  24.768 -11.017  1.00  3.41           H  
ATOM   3489  N   GLY   216      30.685  23.458 -15.820  1.00  2.90           N  
ATOM   3490  CA  GLY   216      30.952  24.141 -17.013  1.00  2.90           C  
ATOM   3491  C   GLY   216      30.374  25.486 -16.994  1.00  2.90           C  
ATOM   3492  O   GLY   216      31.036  26.447 -17.381  1.00  2.90           O  
ATOM   3493  H   GLY   216      29.820  22.996 -15.712  1.00  2.90           H  
ATOM   3494  HA2 GLY   216      30.525  23.582 -17.846  1.00  2.90           H  
ATOM   3495  HA3 GLY   216      32.031  24.220 -17.144  1.00  2.90           H  
ATOM   3496  N   LYS   217      29.156  25.556 -16.544  1.00  2.74           N  
ATOM   3497  CA  LYS   217      28.278  26.775 -16.753  1.00  2.74           C  
ATOM   3498  C   LYS   217      28.182  27.722 -15.482  1.00  2.74           C  
ATOM   3499  O   LYS   217      28.445  27.283 -14.365  1.00  2.74           O  
ATOM   3500  CB  LYS   217      26.879  26.310 -17.171  1.00  2.74           C  
ATOM   3501  CG  LYS   217      26.245  25.413 -16.108  1.00  2.74           C  
ATOM   3502  CD  LYS   217      24.836  24.990 -16.528  1.00  2.74           C  
ATOM   3503  CE  LYS   217      24.208  24.083 -15.471  1.00  2.74           C  
ATOM   3504  NZ  LYS   217      22.775  23.849 -15.790  1.00  2.74           N1+
ATOM   3505  H   LYS   217      28.798  24.783 -16.046  1.00  2.74           H  
ATOM   3506  HA  LYS   217      28.742  27.376 -17.535  1.00  2.74           H  
ATOM   3507  HB2 LYS   217      26.955  25.753 -18.105  1.00  2.74           H  
ATOM   3508  HB3 LYS   217      26.245  27.184 -17.320  1.00  2.74           H  
ATOM   3509  HG2 LYS   217      26.189  25.959 -15.166  1.00  2.74           H  
ATOM   3510  HG3 LYS   217      26.861  24.524 -15.976  1.00  2.74           H  
ATOM   3511  HD2 LYS   217      24.891  24.452 -17.474  1.00  2.74           H  
ATOM   3512  HD3 LYS   217      24.217  25.879 -16.651  1.00  2.74           H  
ATOM   3513  HE2 LYS   217      24.287  24.559 -14.494  1.00  2.74           H  
ATOM   3514  HE3 LYS   217      24.735  23.129 -15.455  1.00  2.74           H  
ATOM   3515  HZ1 LYS   217      22.367  23.249 -15.087  1.00  2.74           H  
ATOM   3516  HZ2 LYS   217      22.699  23.407 -16.695  1.00  2.74           H  
ATOM   3517  HZ3 LYS   217      22.285  24.732 -15.804  1.00  2.74           H  
ATOM   3518  N   MET   218      27.817  28.921 -15.733  1.00  3.36           N  
ATOM   3519  CA  MET   218      27.768  30.065 -14.824  1.00  3.36           C  
ATOM   3520  C   MET   218      26.764  30.046 -13.567  1.00  3.36           C  
ATOM   3521  O   MET   218      27.129  30.488 -12.480  1.00  3.36           O  
ATOM   3522  CB  MET   218      27.473  31.278 -15.711  1.00  3.36           C  
ATOM   3523  CG  MET   218      27.523  32.579 -14.912  1.00  3.36           C  
ATOM   3524  SD  MET   218      27.247  34.018 -15.970  1.00  3.36           S  
ATOM   3525  CE  MET   218      28.780  33.964 -16.916  1.00  3.36           C  
ATOM   3526  H   MET   218      27.539  29.039 -16.673  1.00  3.36           H  
ATOM   3527  HA  MET   218      28.729  30.068 -14.309  1.00  3.36           H  
ATOM   3528  HB2 MET   218      26.479  31.167 -16.145  1.00  3.36           H  
ATOM   3529  HB3 MET   218      28.215  31.323 -16.508  1.00  3.36           H  
ATOM   3530  HG2 MET   218      28.502  32.668 -14.441  1.00  3.36           H  
ATOM   3531  HG3 MET   218      26.751  32.552 -14.143  1.00  3.36           H  
ATOM   3532  HE1 MET   218      28.794  34.786 -17.632  1.00  3.36           H  
ATOM   3533  HE2 MET   218      28.844  33.016 -17.450  1.00  3.36           H  
ATOM   3534  HE3 MET   218      29.629  34.057 -16.238  1.00  3.36           H  
ATOM   3535  N   THR   219      25.492  29.545 -13.644  1.00  2.58           N  
ATOM   3536  CA  THR   219      24.309  30.168 -13.224  1.00  2.58           C  
ATOM   3537  C   THR   219      23.861  29.940 -11.712  1.00  2.58           C  
ATOM   3538  O   THR   219      24.706  29.867 -10.823  1.00  2.58           O  
ATOM   3539  CB  THR   219      23.185  29.711 -14.173  1.00  2.58           C  
ATOM   3540  OG1 THR   219      22.003  30.445 -13.883  1.00  2.58           O  
ATOM   3541  CG2 THR   219      22.889  28.222 -14.007  1.00  2.58           C  
ATOM   3542  H   THR   219      25.447  28.643 -14.043  1.00  2.58           H  
ATOM   3543  HA  THR   219      24.511  31.238 -13.264  1.00  2.58           H  
ATOM   3544  HB  THR   219      23.511  29.890 -15.198  1.00  2.58           H  
ATOM   3545 HG21 THR   219      22.561  28.028 -12.986  1.00  2.58           H  
ATOM   3546 HG22 THR   219      23.791  27.647 -14.214  1.00  2.58           H  
ATOM   3547 HG23 THR   219      22.103  27.928 -14.703  1.00  2.58           H  
ATOM   3548  HG1 THR   219      21.326  30.161 -14.502  1.00  2.58           H  
ATOM   3549  N   ASP   220      22.558  29.844 -11.578  1.00  2.72           N  
ATOM   3550  CA  ASP   220      22.028  29.494 -10.225  1.00  2.72           C  
ATOM   3551  C   ASP   220      22.732  28.343  -9.404  1.00  2.72           C  
ATOM   3552  O   ASP   220      23.026  27.284  -9.955  1.00  2.72           O  
ATOM   3553  CB  ASP   220      20.545  29.167 -10.423  1.00  2.72           C  
ATOM   3554  CG  ASP   220      19.749  30.409 -10.816  1.00  2.72           C  
ATOM   3555  OD1 ASP   220      18.630  30.249 -11.312  1.00  2.72           O  
ATOM   3556  OD2 ASP   220      20.618  31.603 -10.461  1.00  2.72           O1-
ATOM   3557  H   ASP   220      21.926  29.987 -12.321  1.00  2.72           H  
ATOM   3558  HA  ASP   220      22.233  30.360  -9.596  1.00  2.72           H  
ATOM   3559  HB2 ASP   220      20.142  28.768  -9.492  1.00  2.72           H  
ATOM   3560  HB3 ASP   220      20.449  28.420 -11.211  1.00  2.72           H  
ATOM   3561  N   SER   221      22.950  28.673  -8.057  1.00  1.76           N  
ATOM   3562  CA  SER   221      23.948  27.912  -7.427  1.00  1.76           C  
ATOM   3563  C   SER   221      23.329  26.448  -7.235  1.00  1.76           C  
ATOM   3564  O   SER   221      22.561  26.221  -6.303  1.00  1.76           O  
ATOM   3565  CB  SER   221      24.368  28.480  -6.071  1.00  1.76           C  
ATOM   3566  OG  SER   221      23.255  28.512  -5.190  1.00  1.76           O  
ATOM   3567  H   SER   221      22.475  29.367  -7.541  1.00  1.76           H  
ATOM   3568  HA  SER   221      24.850  27.913  -8.039  1.00  1.76           H  
ATOM   3569  HB2 SER   221      24.750  29.492  -6.207  1.00  1.76           H  
ATOM   3570  HB3 SER   221      25.149  27.851  -5.643  1.00  1.76           H  
ATOM   3571  HG  SER   221      22.940  27.611  -5.087  1.00  1.76           H  
ATOM   3572  N   LEU   222      23.673  25.519  -8.092  1.00  1.44           N  
ATOM   3573  CA  LEU   222      22.878  24.256  -8.075  1.00  1.44           C  
ATOM   3574  C   LEU   222      23.526  23.339  -6.929  1.00  1.44           C  
ATOM   3575  O   LEU   222      24.124  22.308  -7.228  1.00  1.44           O  
ATOM   3576  CB  LEU   222      22.909  23.518  -9.416  1.00  1.44           C  
ATOM   3577  CG  LEU   222      22.180  24.278 -10.530  1.00  1.44           C  
ATOM   3578  CD1 LEU   222      22.313  23.529 -11.854  1.00  1.44           C  
ATOM   3579  CD2 LEU   222      20.697  24.418 -10.192  1.00  1.44           C  
ATOM   3580  H   LEU   222      24.419  25.612  -8.732  1.00  1.44           H  
ATOM   3581  HA  LEU   222      21.829  24.483  -7.885  1.00  1.44           H  
ATOM   3582  HB2 LEU   222      22.433  22.545  -9.289  1.00  1.44           H  
ATOM   3583  HB3 LEU   222      23.949  23.378  -9.713  1.00  1.44           H  
ATOM   3584  HG  LEU   222      22.631  25.266 -10.619  1.00  1.44           H  
ATOM   3585 HD11 LEU   222      21.861  22.542 -11.760  1.00  1.44           H  
ATOM   3586 HD12 LEU   222      23.368  23.423 -12.107  1.00  1.44           H  
ATOM   3587 HD13 LEU   222      21.805  24.088 -12.640  1.00  1.44           H  
ATOM   3588 HD21 LEU   222      20.250  23.428 -10.103  1.00  1.44           H  
ATOM   3589 HD22 LEU   222      20.195  24.974 -10.984  1.00  1.44           H  
ATOM   3590 HD23 LEU   222      20.588  24.952  -9.248  1.00  1.44           H  
ATOM   3591  N   ARG   223      23.303  23.866  -5.670  1.00  1.05           N  
ATOM   3592  CA  ARG   223      22.929  22.992  -4.533  1.00  1.05           C  
ATOM   3593  C   ARG   223      21.513  23.212  -4.260  1.00  1.05           C  
ATOM   3594  O   ARG   223      20.785  22.264  -3.976  1.00  1.05           O  
ATOM   3595  CB  ARG   223      23.756  23.287  -3.280  1.00  1.05           C  
ATOM   3596  CG  ARG   223      23.548  22.221  -2.203  1.00  1.05           C  
ATOM   3597  CD  ARG   223      24.443  22.492  -0.994  1.00  1.05           C  
ATOM   3598  NE  ARG   223      24.175  21.491   0.060  1.00  1.05           N  
ATOM   3599  CZ  ARG   223      24.770  20.312   0.081  1.00  1.05           C  
ATOM   3600  NH1 ARG   223      24.502  19.447   1.040  1.00  1.05           N  
ATOM   3601  NH2 ARG   223      25.634  19.998  -0.860  1.00  1.05           N1+
ATOM   3602  H   ARG   223      23.391  24.838  -5.523  1.00  1.05           H  
ATOM   3603  HA  ARG   223      23.127  21.954  -4.799  1.00  1.05           H  
ATOM   3604  HB2 ARG   223      23.458  24.256  -2.880  1.00  1.05           H  
ATOM   3605  HB3 ARG   223      24.811  23.314  -3.551  1.00  1.05           H  
ATOM   3606  HG2 ARG   223      23.792  21.242  -2.616  1.00  1.05           H  
ATOM   3607  HG3 ARG   223      22.505  22.232  -1.886  1.00  1.05           H  
ATOM   3608  HD2 ARG   223      24.236  23.490  -0.607  1.00  1.05           H  
ATOM   3609  HD3 ARG   223      25.488  22.429  -1.296  1.00  1.05           H  
ATOM   3610  HE  ARG   223      23.514  21.716   0.790  1.00  1.05           H  
ATOM   3611 HH11 ARG   223      24.960  18.547   1.050  1.00  1.05           H  
ATOM   3612 HH12 ARG   223      23.839  19.685   1.764  1.00  1.05           H  
ATOM   3613 HH21 ARG   223      26.090  19.097  -0.847  1.00  1.05           H  
ATOM   3614 HH22 ARG   223      25.841  20.658  -1.596  1.00  1.05           H  
ATOM   3615  N   LYS   224      21.180  24.568  -4.380  1.00  1.65           N  
ATOM   3616  CA  LYS   224      20.049  25.160  -3.714  1.00  1.65           C  
ATOM   3617  C   LYS   224      18.666  24.726  -4.185  1.00  1.65           C  
ATOM   3618  O   LYS   224      17.854  24.277  -3.380  1.00  1.65           O  
ATOM   3619  CB  LYS   224      20.197  26.679  -3.841  1.00  1.65           C  
ATOM   3620  CG  LYS   224      19.086  27.417  -3.092  1.00  1.65           C  
ATOM   3621  CD  LYS   224      19.260  28.930  -3.221  1.00  1.65           C  
ATOM   3622  CE  LYS   224      18.141  29.666  -2.484  1.00  1.65           C  
ATOM   3623  NZ  LYS   224      18.333  31.135  -2.610  1.00  1.65           N1+
ATOM   3624  H   LYS   224      21.753  25.133  -4.952  1.00  1.65           H  
ATOM   3625  HA  LYS   224      20.079  24.803  -2.684  1.00  1.65           H  
ATOM   3626  HB2 LYS   224      20.154  26.952  -4.895  1.00  1.65           H  
ATOM   3627  HB3 LYS   224      21.161  26.976  -3.427  1.00  1.65           H  
ATOM   3628  HG2 LYS   224      19.121  27.141  -2.038  1.00  1.65           H  
ATOM   3629  HG3 LYS   224      18.121  27.131  -3.511  1.00  1.65           H  
ATOM   3630  HD2 LYS   224      19.235  29.205  -4.276  1.00  1.65           H  
ATOM   3631  HD3 LYS   224      20.220  29.218  -2.793  1.00  1.65           H  
ATOM   3632  HE2 LYS   224      18.159  29.388  -1.430  1.00  1.65           H  
ATOM   3633  HE3 LYS   224      17.180  29.389  -2.917  1.00  1.65           H  
ATOM   3634  HZ1 LYS   224      17.591  31.615  -2.121  1.00  1.65           H  
ATOM   3635  HZ2 LYS   224      18.316  31.394  -3.586  1.00  1.65           H  
ATOM   3636  HZ3 LYS   224      19.223  31.394  -2.208  1.00  1.65           H  
ATOM   3637  N   PRO   225      18.422  24.872  -5.547  1.00  1.13           N  
ATOM   3638  CA  PRO   225      17.397  24.202  -6.246  1.00  1.13           C  
ATOM   3639  C   PRO   225      17.744  22.714  -6.167  1.00  1.13           C  
ATOM   3640  O   PRO   225      17.812  22.154  -5.075  1.00  1.13           O  
ATOM   3641  CB  PRO   225      17.444  24.706  -7.689  1.00  1.13           C  
ATOM   3642  CG  PRO   225      18.009  26.107  -7.609  1.00  1.13           C  
ATOM   3643  CD  PRO   225      19.135  26.057  -6.589  1.00  1.13           C  
ATOM   3644  HA  PRO   225      16.398  24.372  -5.844  1.00  1.13           H  
ATOM   3645  HB2 PRO   225      16.443  24.723  -8.119  1.00  1.13           H  
ATOM   3646  HB3 PRO   225      18.089  24.069  -8.294  1.00  1.13           H  
ATOM   3647  HG2 PRO   225      17.238  26.807  -7.286  1.00  1.13           H  
ATOM   3648  HG3 PRO   225      18.394  26.414  -8.581  1.00  1.13           H  
ATOM   3649  HD2 PRO   225      20.076  25.719  -7.023  1.00  1.13           H  
ATOM   3650  HD3 PRO   225      19.288  27.014  -6.089  1.00  1.13           H  
ATOM   3651  N   GLU   226      17.985  21.982  -7.215  1.00  0.99           N  
ATOM   3652  CA  GLU   226      17.711  20.613  -7.200  1.00  0.99           C  
ATOM   3653  C   GLU   226      18.724  19.771  -6.468  1.00  0.99           C  
ATOM   3654  O   GLU   226      19.833  20.232  -6.205  1.00  0.99           O  
ATOM   3655  CB  GLU   226      17.575  20.133  -8.648  1.00  0.99           C  
ATOM   3656  CG  GLU   226      18.872  20.341  -9.430  1.00  0.99           C  
ATOM   3657  CD  GLU   226      18.921  21.733 -10.049  1.00  0.99           C  
ATOM   3658  OE1 GLU   226      17.969  22.493  -9.847  1.00  0.99           O  
ATOM   3659  OE2 GLU   226      19.914  22.031 -10.722  1.00  0.99           O1-
ATOM   3660  H   GLU   226      18.367  22.388  -8.029  1.00  0.99           H  
ATOM   3661  HA  GLU   226      16.784  20.484  -6.641  1.00  0.99           H  
ATOM   3662  HB2 GLU   226      16.775  20.692  -9.133  1.00  0.99           H  
ATOM   3663  HB3 GLU   226      17.328  19.071  -8.648  1.00  0.99           H  
ATOM   3664  HG2 GLU   226      18.933  19.596 -10.223  1.00  0.99           H  
ATOM   3665  HG3 GLU   226      19.719  20.222  -8.754  1.00  0.99           H  
ATOM   3666  N   ARG   227      18.254  18.482  -6.165  1.00  0.81           N  
ATOM   3667  CA  ARG   227      19.215  17.528  -5.529  1.00  0.81           C  
ATOM   3668  C   ARG   227      19.445  16.222  -6.270  1.00  0.81           C  
ATOM   3669  O   ARG   227      20.162  15.353  -5.779  1.00  0.81           O  
ATOM   3670  CB  ARG   227      18.718  17.245  -4.110  1.00  0.81           C  
ATOM   3671  CG  ARG   227      18.916  18.452  -3.192  1.00  0.81           C  
ATOM   3672  CD  ARG   227      18.516  18.111  -1.757  1.00  0.81           C  
ATOM   3673  NE  ARG   227      18.750  19.279  -0.882  1.00  0.81           N  
ATOM   3674  CZ  ARG   227      19.947  19.584  -0.416  1.00  0.81           C  
ATOM   3675  NH1 ARG   227      20.113  20.635   0.362  1.00  0.81           N  
ATOM   3676  NH2 ARG   227      20.982  18.832  -0.729  1.00  0.81           N1+
ATOM   3677  H   ARG   227      17.332  18.184  -6.352  1.00  0.81           H  
ATOM   3678  HA  ARG   227      20.190  18.015  -5.546  1.00  0.81           H  
ATOM   3679  HB2 ARG   227      19.271  16.398  -3.704  1.00  0.81           H  
ATOM   3680  HB3 ARG   227      17.656  17.001  -4.149  1.00  0.81           H  
ATOM   3681  HG2 ARG   227      18.300  19.278  -3.549  1.00  0.81           H  
ATOM   3682  HG3 ARG   227      19.965  18.747  -3.210  1.00  0.81           H  
ATOM   3683  HD2 ARG   227      19.113  17.270  -1.405  1.00  0.81           H  
ATOM   3684  HD3 ARG   227      17.460  17.844  -1.729  1.00  0.81           H  
ATOM   3685  HE  ARG   227      17.966  19.865  -0.632  1.00  0.81           H  
ATOM   3686 HH11 ARG   227      21.031  20.861   0.716  1.00  0.81           H  
ATOM   3687 HH12 ARG   227      19.322  21.214   0.604  1.00  0.81           H  
ATOM   3688 HH21 ARG   227      21.899  19.061  -0.373  1.00  0.81           H  
ATOM   3689 HH22 ARG   227      20.859  18.026  -1.325  1.00  0.81           H  
ATOM   3690  N   ARG   228      18.863  16.019  -7.480  1.00  1.31           N  
ATOM   3691  CA  ARG   228      19.048  14.790  -8.261  1.00  1.31           C  
ATOM   3692  C   ARG   228      19.249  14.978  -9.771  1.00  1.31           C  
ATOM   3693  O   ARG   228      18.607  15.833 -10.376  1.00  1.31           O  
ATOM   3694  CB  ARG   228      17.839  13.889  -8.001  1.00  1.31           C  
ATOM   3695  CG  ARG   228      17.865  13.304  -6.588  1.00  1.31           C  
ATOM   3696  CD  ARG   228      18.978  12.266  -6.453  1.00  1.31           C  
ATOM   3697  NE  ARG   228      18.931  11.656  -5.107  1.00  1.31           N  
ATOM   3698  CZ  ARG   228      19.582  12.167  -4.078  1.00  1.31           C  
ATOM   3699  NH1 ARG   228      19.514  11.591  -2.894  1.00  1.31           N  
ATOM   3700  NH2 ARG   228      20.302  13.257  -4.235  1.00  1.31           N1+
ATOM   3701  H   ARG   228      18.294  16.739  -7.842  1.00  1.31           H  
ATOM   3702  HA  ARG   228      19.985  14.347  -7.925  1.00  1.31           H  
ATOM   3703  HB2 ARG   228      17.846  13.072  -8.722  1.00  1.31           H  
ATOM   3704  HB3 ARG   228      16.928  14.475  -8.124  1.00  1.31           H  
ATOM   3705  HG2 ARG   228      16.906  12.829  -6.380  1.00  1.31           H  
ATOM   3706  HG3 ARG   228      18.036  14.107  -5.871  1.00  1.31           H  
ATOM   3707  HD2 ARG   228      19.944  12.750  -6.598  1.00  1.31           H  
ATOM   3708  HD3 ARG   228      18.843  11.490  -7.207  1.00  1.31           H  
ATOM   3709  HE  ARG   228      18.382  10.819  -4.970  1.00  1.31           H  
ATOM   3710 HH11 ARG   228      20.014  11.987  -2.111  1.00  1.31           H  
ATOM   3711 HH12 ARG   228      18.962  10.754  -2.770  1.00  1.31           H  
ATOM   3712 HH21 ARG   228      20.801  13.650  -3.450  1.00  1.31           H  
ATOM   3713 HH22 ARG   228      20.356  13.700  -5.141  1.00  1.31           H  
ATOM   3714  N   LEU   229      20.122  14.203 -10.434  1.00  0.81           N  
ATOM   3715  CA  LEU   229      20.443  14.467 -11.869  1.00  0.81           C  
ATOM   3716  C   LEU   229      19.996  13.303 -12.558  1.00  0.81           C  
ATOM   3717  O   LEU   229      20.657  12.267 -12.512  1.00  0.81           O  
ATOM   3718  CB  LEU   229      21.935  14.690 -12.130  1.00  0.81           C  
ATOM   3719  CG  LEU   229      22.232  15.091 -13.579  1.00  0.81           C  
ATOM   3720  CD1 LEU   229      23.717  15.406 -13.745  1.00  0.81           C  
ATOM   3721  CD2 LEU   229      21.863  13.952 -14.529  1.00  0.81           C  
ATOM   3722  H   LEU   229      20.558  13.447  -9.973  1.00  0.81           H  
ATOM   3723  HA  LEU   229      19.960  15.386 -12.201  1.00  0.81           H  
ATOM   3724  HB2 LEU   229      22.469  13.766 -11.908  1.00  0.81           H  
ATOM   3725  HB3 LEU   229      22.289  15.482 -11.470  1.00  0.81           H  
ATOM   3726  HG  LEU   229      21.639  15.974 -13.816  1.00  0.81           H  
ATOM   3727 HD11 LEU   229      24.305  14.520 -13.506  1.00  0.81           H  
ATOM   3728 HD12 LEU   229      23.994  16.218 -13.072  1.00  0.81           H  
ATOM   3729 HD13 LEU   229      23.912  15.705 -14.775  1.00  0.81           H  
ATOM   3730 HD21 LEU   229      22.458  13.071 -14.288  1.00  0.81           H  
ATOM   3731 HD22 LEU   229      22.064  14.256 -15.556  1.00  0.81           H  
ATOM   3732 HD23 LEU   229      20.804  13.717 -14.420  1.00  0.81           H  
ATOM   3733  N   LEU   230      18.851  13.284 -13.288  1.00  1.12           N  
ATOM   3734  CA  LEU   230      18.082  12.166 -13.639  1.00  1.12           C  
ATOM   3735  C   LEU   230      18.799  11.724 -14.923  1.00  1.12           C  
ATOM   3736  O   LEU   230      18.930  10.529 -15.176  1.00  1.12           O  
ATOM   3737  CB  LEU   230      16.606  12.447 -13.932  1.00  1.12           C  
ATOM   3738  CG  LEU   230      15.844  12.960 -12.705  1.00  1.12           C  
ATOM   3739  CD1 LEU   230      14.413  13.330 -13.091  1.00  1.12           C  
ATOM   3740  CD2 LEU   230      15.796  11.882 -11.623  1.00  1.12           C  
ATOM   3741  H   LEU   230      18.565  14.180 -13.587  1.00  1.12           H  
ATOM   3742  HA  LEU   230      18.028  11.441 -12.827  1.00  1.12           H  
ATOM   3743  HB2 LEU   230      16.137  11.524 -14.273  1.00  1.12           H  
ATOM   3744  HB3 LEU   230      16.544  13.198 -14.719  1.00  1.12           H  
ATOM   3745  HG  LEU   230      16.363  13.840 -12.325  1.00  1.12           H  
ATOM   3746 HD11 LEU   230      13.899  12.447 -13.471  1.00  1.12           H  
ATOM   3747 HD12 LEU   230      14.432  14.099 -13.863  1.00  1.12           H  
ATOM   3748 HD13 LEU   230      13.887  13.708 -12.215  1.00  1.12           H  
ATOM   3749 HD21 LEU   230      15.276  11.004 -12.007  1.00  1.12           H  
ATOM   3750 HD22 LEU   230      15.266  12.266 -10.751  1.00  1.12           H  
ATOM   3751 HD23 LEU   230      16.812  11.607 -11.339  1.00  1.12           H  
ATOM   3752  N   CYS   231      19.296  12.740 -15.776  1.00  0.95           N  
ATOM   3753  CA  CYS   231      19.956  12.335 -17.049  1.00  0.95           C  
ATOM   3754  C   CYS   231      20.713  13.406 -17.804  1.00  0.95           C  
ATOM   3755  O   CYS   231      20.270  14.551 -17.859  1.00  0.95           O  
ATOM   3756  CB  CYS   231      18.870  11.736 -17.944  1.00  0.95           C  
ATOM   3757  SG  CYS   231      19.538  11.147 -19.519  1.00  0.95           S  
ATOM   3758  H   CYS   231      19.222  13.699 -15.555  1.00  0.95           H  
ATOM   3759  HA  CYS   231      20.740  11.629 -16.773  1.00  0.95           H  
ATOM   3760  HB2 CYS   231      18.118  12.499 -18.144  1.00  0.95           H  
ATOM   3761  HB3 CYS   231      18.407  10.898 -17.423  1.00  0.95           H  
ATOM   3762  HG  CYS   231      18.550  10.636 -20.258  1.00  0.95           H  
ATOM   3763  N   GLU   232      21.861  13.134 -18.426  1.00  1.19           N  
ATOM   3764  CA  GLU   232      22.571  13.935 -19.363  1.00  1.19           C  
ATOM   3765  C   GLU   232      22.812  13.190 -20.763  1.00  1.19           C  
ATOM   3766  O   GLU   232      23.193  12.022 -20.782  1.00  1.19           O  
ATOM   3767  CB  GLU   232      23.910  14.361 -18.756  1.00  1.19           C  
ATOM   3768  CG  GLU   232      23.714  15.325 -17.585  1.00  1.19           C  
ATOM   3769  CD  GLU   232      25.055  15.790 -17.029  1.00  1.19           C  
ATOM   3770  OE1 GLU   232      26.082  15.441 -17.619  1.00  1.19           O  
ATOM   3771  OE2 GLU   232      25.046  16.494 -16.012  1.00  1.19           O1-
ATOM   3772  H   GLU   232      22.224  12.252 -18.172  1.00  1.19           H  
ATOM   3773  HA  GLU   232      21.957  14.810 -19.576  1.00  1.19           H  
ATOM   3774  HB2 GLU   232      24.506  14.854 -19.524  1.00  1.19           H  
ATOM   3775  HB3 GLU   232      24.436  13.475 -18.401  1.00  1.19           H  
ATOM   3776  HG2 GLU   232      23.157  14.819 -16.796  1.00  1.19           H  
ATOM   3777  HG3 GLU   232      23.150  16.193 -17.928  1.00  1.19           H  
ATOM   3778  N   SER   233      22.566  13.962 -21.736  1.00  2.18           N  
ATOM   3779  CA  SER   233      22.890  13.582 -23.181  1.00  2.18           C  
ATOM   3780  C   SER   233      22.863  14.644 -24.269  1.00  2.18           C  
ATOM   3781  O   SER   233      22.277  15.707 -24.078  1.00  2.18           O  
ATOM   3782  CB  SER   233      21.920  12.452 -23.533  1.00  2.18           C  
ATOM   3783  OG  SER   233      20.587  12.942 -23.550  1.00  2.18           O  
ATOM   3784  H   SER   233      22.155  14.840 -21.548  1.00  2.18           H  
ATOM   3785  HA  SER   233      23.950  13.326 -23.181  1.00  2.18           H  
ATOM   3786  HB2 SER   233      22.004  11.660 -22.789  1.00  2.18           H  
ATOM   3787  HB3 SER   233      22.171  12.055 -24.516  1.00  2.18           H  
ATOM   3788  HG  SER   233      20.392  13.284 -22.674  1.00  2.18           H  
ATOM   3789  N   SER   234      23.460  14.359 -25.348  1.00  2.04           N  
ATOM   3790  CA  SER   234      23.334  15.179 -26.635  1.00  2.04           C  
ATOM   3791  C   SER   234      22.205  14.937 -27.541  1.00  2.04           C  
ATOM   3792  O   SER   234      22.105  13.862 -28.127  1.00  2.04           O  
ATOM   3793  CB  SER   234      24.653  14.979 -27.384  1.00  2.04           C  
ATOM   3794  OG  SER   234      24.612  15.656 -28.632  1.00  2.04           O  
ATOM   3795  H   SER   234      24.036  13.557 -25.341  1.00  2.04           H  
ATOM   3796  HA  SER   234      23.120  16.197 -26.309  1.00  2.04           H  
ATOM   3797  HB2 SER   234      24.812  13.915 -27.556  1.00  2.04           H  
ATOM   3798  HB3 SER   234      25.472  15.377 -26.785  1.00  2.04           H  
ATOM   3799  HG  SER   234      25.453  15.508 -29.070  1.00  2.04           H  
ATOM   3800  N   ASN   235      21.278  16.002 -27.686  1.00  2.63           N  
ATOM   3801  CA  ASN   235      20.096  16.008 -28.554  1.00  2.63           C  
ATOM   3802  C   ASN   235      20.488  17.220 -29.313  1.00  2.63           C  
ATOM   3803  O   ASN   235      21.272  18.028 -28.821  1.00  2.63           O  
ATOM   3804  CB  ASN   235      18.722  16.210 -27.910  1.00  2.63           C  
ATOM   3805  CG  ASN   235      18.384  15.068 -26.957  1.00  2.63           C  
ATOM   3806  ND2 ASN   235      18.061  15.379 -25.719  1.00  2.63           N  
ATOM   3807  OD1 ASN   235      18.414  13.905 -27.333  1.00  2.63           O  
ATOM   3808  H   ASN   235      21.479  16.798 -27.139  1.00  2.63           H  
ATOM   3809  HA  ASN   235      19.922  15.057 -29.058  1.00  2.63           H  
ATOM   3810  HB2 ASN   235      17.966  16.254 -28.694  1.00  2.63           H  
ATOM   3811  HB3 ASN   235      18.725  17.148 -27.354  1.00  2.63           H  
ATOM   3812 HD21 ASN   235      17.832  14.650 -25.059  1.00  2.63           H  
ATOM   3813 HD22 ASN   235      18.043  16.347 -25.430  1.00  2.63           H  
ATOM   3814  N   ARG   236      20.037  17.493 -30.498  1.00  2.82           N  
ATOM   3815  CA  ARG   236      20.252  18.665 -31.294  1.00  2.82           C  
ATOM   3816  C   ARG   236      19.163  19.691 -31.004  1.00  2.82           C  
ATOM   3817  O   ARG   236      18.004  19.325 -30.824  1.00  2.82           O  
ATOM   3818  CB  ARG   236      20.265  18.321 -32.786  1.00  2.82           C  
ATOM   3819  CG  ARG   236      21.472  17.458 -33.155  1.00  2.82           C  
ATOM   3820  CD  ARG   236      21.457  17.117 -34.645  1.00  2.82           C  
ATOM   3821  NE  ARG   236      20.274  16.288 -34.956  1.00  2.82           N  
ATOM   3822  CZ  ARG   236      20.015  15.858 -36.178  1.00  2.82           C  
ATOM   3823  NH1 ARG   236      18.948  15.120 -36.413  1.00  2.82           N  
ATOM   3824  NH2 ARG   236      20.827  16.168 -37.166  1.00  2.82           N1+
ATOM   3825  H   ARG   236      19.474  16.764 -30.854  1.00  2.82           H  
ATOM   3826  HA  ARG   236      21.224  19.084 -31.034  1.00  2.82           H  
ATOM   3827  HB2 ARG   236      20.302  19.246 -33.362  1.00  2.82           H  
ATOM   3828  HB3 ARG   236      19.353  17.777 -33.031  1.00  2.82           H  
ATOM   3829  HG2 ARG   236      21.442  16.535 -32.576  1.00  2.82           H  
ATOM   3830  HG3 ARG   236      22.386  18.003 -32.922  1.00  2.82           H  
ATOM   3831  HD2 ARG   236      22.362  16.566 -34.899  1.00  2.82           H  
ATOM   3832  HD3 ARG   236      21.417  18.038 -35.227  1.00  2.82           H  
ATOM   3833  HE  ARG   236      19.641  16.042 -34.208  1.00  2.82           H  
ATOM   3834 HH11 ARG   236      18.756  14.794 -37.349  1.00  2.82           H  
ATOM   3835 HH12 ARG   236      18.323  14.881 -35.657  1.00  2.82           H  
ATOM   3836 HH21 ARG   236      20.632  15.841 -38.101  1.00  2.82           H  
ATOM   3837 HH22 ARG   236      21.645  16.733 -36.989  1.00  2.82           H  
ATOM   3838  N   ALA   237      19.495  20.904 -30.964  1.00  2.82           N  
ATOM   3839  CA  ALA   237      18.646  22.067 -30.686  1.00  2.82           C  
ATOM   3840  C   ALA   237      18.392  22.990 -31.761  1.00  2.82           C  
ATOM   3841  O   ALA   237      19.315  23.646 -32.242  1.00  2.82           O  
ATOM   3842  CB  ALA   237      19.286  22.791 -29.508  1.00  2.82           C  
ATOM   3843  H   ALA   237      20.454  21.040 -31.153  1.00  2.82           H  
ATOM   3844  HA  ALA   237      17.648  21.675 -30.488  1.00  2.82           H  
ATOM   3845  HB1 ALA   237      20.275  23.147 -29.795  1.00  2.82           H  
ATOM   3846  HB2 ALA   237      19.377  22.105 -28.666  1.00  2.82           H  
ATOM   3847  HB3 ALA   237      18.664  23.639 -29.221  1.00  2.82           H  
ATOM   3848  N   LEU   238      17.047  23.004 -32.110  1.00  3.28           N  
ATOM   3849  CA  LEU   238      16.534  24.009 -32.983  1.00  3.28           C  
ATOM   3850  C   LEU   238      15.776  25.101 -32.187  1.00  3.28           C  
ATOM   3851  O   LEU   238      14.779  24.805 -31.532  1.00  3.28           O  
ATOM   3852  CB  LEU   238      15.606  23.381 -34.026  1.00  3.28           C  
ATOM   3853  CG  LEU   238      14.972  24.419 -34.959  1.00  3.28           C  
ATOM   3854  CD1 LEU   238      16.054  25.140 -35.760  1.00  3.28           C  
ATOM   3855  CD2 LEU   238      14.013  23.738 -35.934  1.00  3.28           C  
ATOM   3856  H   LEU   238      16.435  22.318 -31.752  1.00  3.28           H  
ATOM   3857  HA  LEU   238      17.376  24.478 -33.492  1.00  3.28           H  
ATOM   3858  HB2 LEU   238      14.810  22.847 -33.507  1.00  3.28           H  
ATOM   3859  HB3 LEU   238      16.183  22.679 -34.627  1.00  3.28           H  
ATOM   3860  HG  LEU   238      14.426  25.137 -34.347  1.00  3.28           H  
ATOM   3861 HD11 LEU   238      16.597  24.418 -36.370  1.00  3.28           H  
ATOM   3862 HD12 LEU   238      16.746  25.631 -35.076  1.00  3.28           H  
ATOM   3863 HD13 LEU   238      15.591  25.886 -36.406  1.00  3.28           H  
ATOM   3864 HD21 LEU   238      14.563  23.021 -36.543  1.00  3.28           H  
ATOM   3865 HD22 LEU   238      13.557  24.489 -36.579  1.00  3.28           H  
ATOM   3866 HD23 LEU   238      13.235  23.219 -35.375  1.00  3.28           H  
ATOM   3867  N   SER   239      16.315  26.359 -32.299  1.00  4.11           N  
ATOM   3868  CA  SER   239      15.731  27.468 -31.531  1.00  4.11           C  
ATOM   3869  C   SER   239      14.993  28.533 -32.471  1.00  4.11           C  
ATOM   3870  O   SER   239      15.547  28.946 -33.487  1.00  4.11           O  
ATOM   3871  CB  SER   239      16.823  28.164 -30.715  1.00  4.11           C  
ATOM   3872  OG  SER   239      17.782  28.747 -31.584  1.00  4.11           O  
ATOM   3873  H   SER   239      17.086  26.535 -32.889  1.00  4.11           H  
ATOM   3874  HA  SER   239      14.980  27.045 -30.864  1.00  4.11           H  
ATOM   3875  HB2 SER   239      17.315  27.433 -30.073  1.00  4.11           H  
ATOM   3876  HB3 SER   239      16.373  28.943 -30.100  1.00  4.11           H  
ATOM   3877  HG  SER   239      18.163  28.041 -32.111  1.00  4.11           H  
ATOM   3878  N   LEU   240      13.719  28.872 -31.953  1.00 22.57           N  
ATOM   3879  CA  LEU   240      12.740  29.839 -32.581  1.00 22.57           C  
ATOM   3880  C   LEU   240      12.993  31.300 -31.988  1.00 22.57           C  
ATOM   3881  O   LEU   240      12.830  31.515 -30.789  1.00 22.57           O  
ATOM   3882  CB  LEU   240      11.294  29.410 -32.321  1.00 22.57           C  
ATOM   3883  CG  LEU   240      10.937  28.082 -32.999  1.00 22.57           C  
ATOM   3884  CD1 LEU   240       9.523  27.656 -32.610  1.00 22.57           C  
ATOM   3885  CD2 LEU   240      11.005  28.229 -34.518  1.00 22.57           C  
ATOM   3886  H   LEU   240      13.478  28.424 -31.107  1.00 22.57           H  
ATOM   3887  HA  LEU   240      12.897  29.844 -33.660  1.00 22.57           H  
ATOM   3888  HB2 LEU   240      10.627  30.185 -32.700  1.00 22.57           H  
ATOM   3889  HB3 LEU   240      11.151  29.302 -31.246  1.00 22.57           H  
ATOM   3890  HG  LEU   240      11.652  27.328 -32.671  1.00 22.57           H  
ATOM   3891 HD11 LEU   240       8.812  28.413 -32.940  1.00 22.57           H  
ATOM   3892 HD12 LEU   240       9.461  27.547 -31.527  1.00 22.57           H  
ATOM   3893 HD13 LEU   240       9.287  26.704 -33.085  1.00 22.57           H  
ATOM   3894 HD21 LEU   240      10.288  28.984 -34.842  1.00 22.57           H  
ATOM   3895 HD22 LEU   240      10.765  27.275 -34.987  1.00 22.57           H  
ATOM   3896 HD23 LEU   240      12.010  28.534 -34.809  1.00 22.57           H  
ATOM   3897  N   GLN   241      13.387  32.343 -32.801  1.00  9.72           N  
ATOM   3898  CA  GLN   241      12.469  33.536 -32.941  1.00  9.72           C  
ATOM   3899  C   GLN   241      13.082  34.644 -33.835  1.00  9.72           C  
ATOM   3900  O   GLN   241      14.298  34.827 -33.843  1.00  9.72           O  
ATOM   3901  CB  GLN   241      12.138  34.100 -31.558  1.00  9.72           C  
ATOM   3902  CG  GLN   241      11.123  35.240 -31.644  1.00  9.72           C  
ATOM   3903  CD  GLN   241      10.811  35.802 -30.261  1.00  9.72           C  
ATOM   3904  OE1 GLN   241      10.879  37.106 -30.097  1.00  9.72           O  
ATOM   3905  NE2 GLN   241      10.507  35.063 -29.335  1.00  9.72           N  
ATOM   3906  H   GLN   241      14.243  32.333 -33.292  1.00  9.72           H  
ATOM   3907  HA  GLN   241      11.556  33.194 -33.429  1.00  9.72           H  
ATOM   3908  HB2 GLN   241      13.053  34.475 -31.100  1.00  9.72           H  
ATOM   3909  HB3 GLN   241      11.723  33.303 -30.941  1.00  9.72           H  
ATOM   3910  HG2 GLN   241      10.203  34.865 -32.092  1.00  9.72           H  
ATOM   3911  HG3 GLN   241      11.532  36.035 -32.267  1.00  9.72           H  
ATOM   3912 HE21 GLN   241      10.303  35.451 -28.425  1.00  9.72           H  
ATOM   3913 HE22 GLN   241      10.460  34.065 -29.480  1.00  9.72           H  
ATOM   3914  N   HIS   242      12.207  35.367 -34.568  1.00 10.57           N  
ATOM   3915  CA  HIS   242      12.816  36.333 -35.558  1.00 10.57           C  
ATOM   3916  C   HIS   242      13.380  35.299 -36.678  1.00 10.57           C  
ATOM   3917  O   HIS   242      13.075  35.443 -37.860  1.00 10.57           O  
ATOM   3918  CB  HIS   242      13.958  37.202 -35.023  1.00 10.57           C  
ATOM   3919  CG  HIS   242      13.528  38.141 -33.933  1.00 10.57           C  
ATOM   3920  ND1 HIS   242      12.815  39.296 -34.171  1.00 10.57           N  
ATOM   3921  CD2 HIS   242      13.718  38.083 -32.589  1.00 10.57           C  
ATOM   3922  CE1 HIS   242      12.587  39.907 -33.015  1.00 10.57           C  
ATOM   3923  NE2 HIS   242      13.126  39.190 -32.038  1.00 10.57           N  
ATOM   3924  H   HIS   242      11.225  35.305 -34.496  1.00 10.57           H  
ATOM   3925  HA  HIS   242      12.091  37.077 -35.889  1.00 10.57           H  
ATOM   3926  HB2 HIS   242      14.361  37.790 -35.848  1.00 10.57           H  
ATOM   3927  HB3 HIS   242      14.736  36.548 -34.629  1.00 10.57           H  
ATOM   3928  HD2 HIS   242      14.241  37.305 -32.052  1.00 10.57           H  
ATOM   3929  HE2 HIS   242      13.104  39.420 -31.055  1.00 10.57           H  
ATOM   3930  HE1 HIS   242      12.050  40.836 -32.890  1.00 10.57           H  
ATOM   3931  N   ALA   243      14.152  34.337 -36.206  1.00  5.41           N  
ATOM   3932  CA  ALA   243      15.388  33.848 -36.775  1.00  5.41           C  
ATOM   3933  C   ALA   243      15.669  32.385 -36.176  1.00  5.41           C  
ATOM   3934  O   ALA   243      15.337  32.116 -35.023  1.00  5.41           O  
ATOM   3935  CB  ALA   243      16.555  34.778 -36.467  1.00  5.41           C  
ATOM   3936  H   ALA   243      13.810  33.932 -35.373  1.00  5.41           H  
ATOM   3937  HA  ALA   243      15.292  33.806 -37.860  1.00  5.41           H  
ATOM   3938  HB1 ALA   243      16.688  34.849 -35.387  1.00  5.41           H  
ATOM   3939  HB2 ALA   243      16.348  35.768 -36.874  1.00  5.41           H  
ATOM   3940  HB3 ALA   243      17.464  34.382 -36.919  1.00  5.41           H  
ATOM   3941  N   GLY   244      16.258  31.521 -36.948  1.00  6.23           N  
ATOM   3942  CA  GLY   244      16.372  30.120 -36.385  1.00  6.23           C  
ATOM   3943  C   GLY   244      17.877  29.769 -36.358  1.00  6.23           C  
ATOM   3944  O   GLY   244      18.572  29.958 -37.353  1.00  6.23           O  
ATOM   3945  H   GLY   244      16.624  31.712 -37.844  1.00  6.23           H  
ATOM   3946  HA2 GLY   244      15.834  29.416 -37.020  1.00  6.23           H  
ATOM   3947  HA3 GLY   244      15.961  30.087 -35.376  1.00  6.23           H  
ATOM   3948  N   ARG   245      18.219  29.294 -35.236  1.00  5.48           N  
ATOM   3949  CA  ARG   245      19.617  29.065 -34.719  1.00  5.48           C  
ATOM   3950  C   ARG   245      19.678  27.593 -34.399  1.00  5.48           C  
ATOM   3951  O   ARG   245      18.908  27.110 -33.572  1.00  5.48           O  
ATOM   3952  CB  ARG   245      19.947  29.887 -33.470  1.00  5.48           C  
ATOM   3953  CG  ARG   245      21.350  29.578 -32.946  1.00  5.48           C  
ATOM   3954  CD  ARG   245      21.670  30.434 -31.721  1.00  5.48           C  
ATOM   3955  NE  ARG   245      20.828  30.013 -30.583  1.00  5.48           N  
ATOM   3956  CZ  ARG   245      20.854  30.634 -29.417  1.00  5.48           C  
ATOM   3957  NH1 ARG   245      20.086  30.226 -28.427  1.00  5.48           N  
ATOM   3958  NH2 ARG   245      21.652  31.665 -29.244  1.00  5.48           N1+
ATOM   3959  H   ARG   245      17.449  29.057 -34.666  1.00  5.48           H  
ATOM   3960  HA  ARG   245      20.348  29.378 -35.465  1.00  5.48           H  
ATOM   3961  HB2 ARG   245      19.220  29.655 -32.692  1.00  5.48           H  
ATOM   3962  HB3 ARG   245      19.888  30.947 -33.718  1.00  5.48           H  
ATOM   3963  HG2 ARG   245      22.079  29.788 -33.729  1.00  5.48           H  
ATOM   3964  HG3 ARG   245      21.405  28.525 -32.671  1.00  5.48           H  
ATOM   3965  HD2 ARG   245      21.472  31.481 -31.950  1.00  5.48           H  
ATOM   3966  HD3 ARG   245      22.721  30.312 -31.458  1.00  5.48           H  
ATOM   3967  HE  ARG   245      20.210  29.222 -30.700  1.00  5.48           H  
ATOM   3968 HH11 ARG   245      20.111  30.705 -27.538  1.00  5.48           H  
ATOM   3969 HH12 ARG   245      19.472  29.435 -28.557  1.00  5.48           H  
ATOM   3970 HH21 ARG   245      21.675  32.142 -28.354  1.00  5.48           H  
ATOM   3971 HH22 ARG   245      22.242  31.980 -30.001  1.00  5.48           H  
ATOM   3972  N   PHE   246      20.694  26.832 -35.122  1.00  4.69           N  
ATOM   3973  CA  PHE   246      20.539  25.323 -34.941  1.00  4.69           C  
ATOM   3974  C   PHE   246      21.867  24.508 -34.517  1.00  4.69           C  
ATOM   3975  O   PHE   246      22.806  24.408 -35.304  1.00  4.69           O  
ATOM   3976  CB  PHE   246      19.975  24.762 -36.250  1.00  4.69           C  
ATOM   3977  CG  PHE   246      19.811  23.260 -36.201  1.00  4.69           C  
ATOM   3978  CD1 PHE   246      18.702  22.693 -35.575  1.00  4.69           C  
ATOM   3979  CD2 PHE   246      20.768  22.431 -36.781  1.00  4.69           C  
ATOM   3980  CE1 PHE   246      18.552  21.308 -35.530  1.00  4.69           C  
ATOM   3981  CE2 PHE   246      20.618  21.045 -36.736  1.00  4.69           C  
ATOM   3982  CZ  PHE   246      19.510  20.486 -36.111  1.00  4.69           C  
ATOM   3983  H   PHE   246      21.430  27.178 -35.681  1.00  4.69           H  
ATOM   3984  HA  PHE   246      19.873  25.183 -34.090  1.00  4.69           H  
ATOM   3985  HB2 PHE   246      20.656  25.015 -37.063  1.00  4.69           H  
ATOM   3986  HB3 PHE   246      19.002  25.216 -36.436  1.00  4.69           H  
ATOM   3987  HD1 PHE   246      17.956  23.330 -35.123  1.00  4.69           H  
ATOM   3988  HD2 PHE   246      21.630  22.863 -37.268  1.00  4.69           H  
ATOM   3989  HE1 PHE   246      17.691  20.874 -35.044  1.00  4.69           H  
ATOM   3990  HE2 PHE   246      21.363  20.406 -37.187  1.00  4.69           H  
ATOM   3991  HZ  PHE   246      19.393  19.413 -36.077  1.00  4.69           H  
ATOM   3992  N   SER   247      21.998  23.928 -33.356  1.00  3.34           N  
ATOM   3993  CA  SER   247      23.247  23.455 -32.826  1.00  3.34           C  
ATOM   3994  C   SER   247      23.122  22.137 -32.094  1.00  3.34           C  
ATOM   3995  O   SER   247      22.042  21.552 -32.059  1.00  3.34           O  
ATOM   3996  CB  SER   247      23.831  24.516 -31.890  1.00  3.34           C  
ATOM   3997  OG  SER   247      22.992  24.680 -30.757  1.00  3.34           O  
ATOM   3998  H   SER   247      21.174  23.814 -32.825  1.00  3.34           H  
ATOM   3999  HA  SER   247      23.911  23.279 -33.672  1.00  3.34           H  
ATOM   4000  HB2 SER   247      23.908  25.464 -32.422  1.00  3.34           H  
ATOM   4001  HB3 SER   247      24.822  24.202 -31.563  1.00  3.34           H  
ATOM   4002  HG  SER   247      22.943  23.833 -30.307  1.00  3.34           H  
ATOM   4003  N   VAL   248      24.269  21.714 -31.515  1.00  2.61           N  
ATOM   4004  CA  VAL   248      24.275  20.816 -30.359  1.00  2.61           C  
ATOM   4005  C   VAL   248      23.522  21.412 -29.076  1.00  2.61           C  
ATOM   4006  O   VAL   248      23.631  22.604 -28.796  1.00  2.61           O  
ATOM   4007  CB  VAL   248      25.734  20.457 -29.999  1.00  2.61           C  
ATOM   4008  CG1 VAL   248      25.781  19.631 -28.715  1.00  2.61           C  
ATOM   4009  CG2 VAL   248      26.374  19.643 -31.122  1.00  2.61           C  
ATOM   4010  H   VAL   248      25.127  22.027 -31.887  1.00  2.61           H  
ATOM   4011  HA  VAL   248      23.718  19.925 -30.648  1.00  2.61           H  
ATOM   4012  HB  VAL   248      26.282  21.389 -29.858  1.00  2.61           H  
ATOM   4013 HG11 VAL   248      25.232  18.701 -28.861  1.00  2.61           H  
ATOM   4014 HG12 VAL   248      25.326  20.197 -27.902  1.00  2.61           H  
ATOM   4015 HG13 VAL   248      26.818  19.406 -28.466  1.00  2.61           H  
ATOM   4016 HG21 VAL   248      25.821  18.713 -31.257  1.00  2.61           H  
ATOM   4017 HG22 VAL   248      27.408  19.416 -30.863  1.00  2.61           H  
ATOM   4018 HG23 VAL   248      26.349  20.218 -32.047  1.00  2.61           H  
ATOM   4019  N   ASN   249      22.767  20.573 -28.299  1.00  1.96           N  
ATOM   4020  CA  ASN   249      22.874  20.838 -26.913  1.00  1.96           C  
ATOM   4021  C   ASN   249      23.147  19.601 -25.964  1.00  1.96           C  
ATOM   4022  O   ASN   249      22.571  18.534 -26.162  1.00  1.96           O  
ATOM   4023  CB  ASN   249      21.590  21.557 -26.486  1.00  1.96           C  
ATOM   4024  CG  ASN   249      21.560  22.990 -27.006  1.00  1.96           C  
ATOM   4025  ND2 ASN   249      21.884  23.953 -26.168  1.00  1.96           N  
ATOM   4026  OD1 ASN   249      21.244  23.233 -28.163  1.00  1.96           O  
ATOM   4027  H   ASN   249      22.187  19.835 -28.605  1.00  1.96           H  
ATOM   4028  HA  ASN   249      23.772  21.443 -26.790  1.00  1.96           H  
ATOM   4029  HB2 ASN   249      21.537  21.573 -25.397  1.00  1.96           H  
ATOM   4030  HB3 ASN   249      20.731  21.017 -26.884  1.00  1.96           H  
ATOM   4031 HD21 ASN   249      21.875  24.915 -26.476  1.00  1.96           H  
ATOM   4032 HD22 ASN   249      22.142  23.730 -25.217  1.00  1.96           H  
ATOM   4033  N   TRP   250      24.053  19.913 -24.972  1.00  1.77           N  
ATOM   4034  CA  TRP   250      24.298  18.858 -24.028  1.00  1.77           C  
ATOM   4035  C   TRP   250      23.187  19.123 -22.967  1.00  1.77           C  
ATOM   4036  O   TRP   250      23.216  20.145 -22.286  1.00  1.77           O  
ATOM   4037  CB  TRP   250      25.676  18.884 -23.362  1.00  1.77           C  
ATOM   4038  CG  TRP   250      25.838  17.774 -22.361  1.00  1.77           C  
ATOM   4039  CD1 TRP   250      25.698  17.887 -21.017  1.00  1.77           C  
ATOM   4040  CD2 TRP   250      26.166  16.399 -22.621  1.00  1.77           C  
ATOM   4041  NE1 TRP   250      25.921  16.662 -20.431  1.00  1.77           N  
ATOM   4042  CE2 TRP   250      26.212  15.719 -21.390  1.00  1.77           C  
ATOM   4043  CE3 TRP   250      26.426  15.685 -23.797  1.00  1.77           C  
ATOM   4044  CZ2 TRP   250      26.508  14.361 -21.311  1.00  1.77           C  
ATOM   4045  CZ3 TRP   250      26.722  14.325 -23.719  1.00  1.77           C  
ATOM   4046  CH2 TRP   250      26.763  13.667 -22.486  1.00  1.77           C  
ATOM   4047  H   TRP   250      24.524  20.774 -24.866  1.00  1.77           H  
ATOM   4048  HA  TRP   250      24.280  17.882 -24.514  1.00  1.77           H  
ATOM   4049  HB2 TRP   250      25.803  19.839 -22.852  1.00  1.77           H  
ATOM   4050  HB3 TRP   250      26.441  18.779 -24.131  1.00  1.77           H  
ATOM   4051  HD1 TRP   250      25.450  18.796 -20.489  1.00  1.77           H  
ATOM   4052  HE1 TRP   250      25.877  16.481 -19.438  1.00  1.77           H  
ATOM   4053  HE3 TRP   250      26.398  16.183 -24.755  1.00  1.77           H  
ATOM   4054  HZ2 TRP   250      26.539  13.858 -20.356  1.00  1.77           H  
ATOM   4055  HZ3 TRP   250      26.923  13.771 -24.624  1.00  1.77           H  
ATOM   4056  HH2 TRP   250      26.994  12.613 -22.447  1.00  1.77           H  
ATOM   4057  N   PHE   251      22.278  18.207 -22.869  1.00  1.00           N  
ATOM   4058  CA  PHE   251      21.158  18.403 -22.009  1.00  1.00           C  
ATOM   4059  C   PHE   251      21.317  17.833 -20.697  1.00  1.00           C  
ATOM   4060  O   PHE   251      21.625  16.649 -20.572  1.00  1.00           O  
ATOM   4061  CB  PHE   251      19.913  17.820 -22.686  1.00  1.00           C  
ATOM   4062  CG  PHE   251      19.477  18.640 -23.879  1.00  1.00           C  
ATOM   4063  CD1 PHE   251      19.909  18.305 -25.160  1.00  1.00           C  
ATOM   4064  CD2 PHE   251      18.640  19.740 -23.704  1.00  1.00           C  
ATOM   4065  CE1 PHE   251      19.507  19.062 -26.258  1.00  1.00           C  
ATOM   4066  CE2 PHE   251      18.237  20.498 -24.803  1.00  1.00           C  
ATOM   4067  CZ  PHE   251      18.671  20.158 -26.078  1.00  1.00           C  
ATOM   4068  H   PHE   251      22.351  17.367 -23.382  1.00  1.00           H  
ATOM   4069  HA  PHE   251      21.060  19.477 -21.852  1.00  1.00           H  
ATOM   4070  HB2 PHE   251      19.099  17.793 -21.962  1.00  1.00           H  
ATOM   4071  HB3 PHE   251      20.136  16.806 -23.019  1.00  1.00           H  
ATOM   4072  HD1 PHE   251      20.559  17.454 -25.303  1.00  1.00           H  
ATOM   4073  HD2 PHE   251      18.302  20.007 -22.714  1.00  1.00           H  
ATOM   4074  HE1 PHE   251      19.845  18.797 -27.249  1.00  1.00           H  
ATOM   4075  HE2 PHE   251      17.587  21.349 -24.663  1.00  1.00           H  
ATOM   4076  HZ  PHE   251      18.359  20.745 -26.929  1.00  1.00           H  
ATOM   4077  N   ILE   252      21.093  18.704 -19.706  1.00  0.69           N  
ATOM   4078  CA  ILE   252      21.057  18.204 -18.396  1.00  0.69           C  
ATOM   4079  C   ILE   252      19.558  18.208 -17.867  1.00  0.69           C  
ATOM   4080  O   ILE   252      18.866  19.217 -17.982  1.00  0.69           O  
ATOM   4081  CB  ILE   252      21.958  19.029 -17.450  1.00  0.69           C  
ATOM   4082  CG1 ILE   252      23.397  19.064 -17.978  1.00  0.69           C  
ATOM   4083  CG2 ILE   252      21.967  18.411 -16.051  1.00  0.69           C  
ATOM   4084  CD1 ILE   252      24.254  20.062 -17.206  1.00  0.69           C  
ATOM   4085  H   ILE   252      20.951  19.669 -19.859  1.00  0.69           H  
ATOM   4086  HA  ILE   252      21.439  17.183 -18.409  1.00  0.69           H  
ATOM   4087  HB  ILE   252      21.558  20.042 -17.404  1.00  0.69           H  
ATOM   4088 HG12 ILE   252      23.381  19.350 -19.030  1.00  0.69           H  
ATOM   4089 HG13 ILE   252      23.835  18.071 -17.879  1.00  0.69           H  
ATOM   4090 HG21 ILE   252      22.368  17.399 -16.104  1.00  0.69           H  
ATOM   4091 HG22 ILE   252      20.950  18.379 -15.661  1.00  0.69           H  
ATOM   4092 HG23 ILE   252      22.590  19.015 -15.391  1.00  0.69           H  
ATOM   4093 HD11 ILE   252      23.824  21.059 -17.300  1.00  0.69           H  
ATOM   4094 HD12 ILE   252      25.265  20.063 -17.612  1.00  0.69           H  
ATOM   4095 HD13 ILE   252      24.285  19.777 -16.154  1.00  0.69           H  
ATOM   4096  N   LEU   253      19.003  17.132 -17.278  1.00  0.67           N  
ATOM   4097  CA  LEU   253      17.684  17.278 -16.656  1.00  0.67           C  
ATOM   4098  C   LEU   253      17.955  16.886 -15.258  1.00  0.67           C  
ATOM   4099  O   LEU   253      18.360  15.755 -15.003  1.00  0.67           O  
ATOM   4100  CB  LEU   253      16.593  16.383 -17.249  1.00  0.67           C  
ATOM   4101  CG  LEU   253      15.239  16.553 -16.551  1.00  0.67           C  
ATOM   4102  CD1 LEU   253      14.736  17.985 -16.719  1.00  0.67           C  
ATOM   4103  CD2 LEU   253      14.210  15.597 -17.152  1.00  0.67           C  
ATOM   4104  H   LEU   253      19.454  16.255 -17.252  1.00  0.67           H  
ATOM   4105  HA  LEU   253      17.291  18.285 -16.799  1.00  0.67           H  
ATOM   4106  HB2 LEU   253      16.906  15.343 -17.153  1.00  0.67           H  
ATOM   4107  HB3 LEU   253      16.474  16.631 -18.304  1.00  0.67           H  
ATOM   4108  HG  LEU   253      15.371  16.331 -15.492  1.00  0.67           H  
ATOM   4109 HD11 LEU   253      14.606  18.202 -17.779  1.00  0.67           H  
ATOM   4110 HD12 LEU   253      15.462  18.677 -16.293  1.00  0.67           H  
ATOM   4111 HD13 LEU   253      13.781  18.097 -16.205  1.00  0.67           H  
ATOM   4112 HD21 LEU   253      14.080  15.822 -18.211  1.00  0.67           H  
ATOM   4113 HD22 LEU   253      13.258  15.717 -16.636  1.00  0.67           H  
ATOM   4114 HD23 LEU   253      14.558  14.570 -17.038  1.00  0.67           H  
ATOM   4115  N   PHE   254      17.698  17.904 -14.322  1.00  0.57           N  
ATOM   4116  CA  PHE   254      17.839  17.890 -12.609  1.00  0.57           C  
ATOM   4117  C   PHE   254      16.559  17.887 -11.929  1.00  0.57           C  
ATOM   4118  O   PHE   254      15.701  18.715 -12.227  1.00  0.57           O  
ATOM   4119  CB  PHE   254      18.665  19.101 -12.164  1.00  0.57           C  
ATOM   4120  CG  PHE   254      20.093  19.027 -12.656  1.00  0.57           C  
ATOM   4121  CD1 PHE   254      20.602  20.016 -13.494  1.00  0.57           C  
ATOM   4122  CD2 PHE   254      20.911  17.966 -12.273  1.00  0.57           C  
ATOM   4123  CE1 PHE   254      21.918  19.946 -13.946  1.00  0.57           C  
ATOM   4124  CE2 PHE   254      22.228  17.895 -12.725  1.00  0.57           C  
ATOM   4125  CZ  PHE   254      22.730  18.885 -13.561  1.00  0.57           C  
ATOM   4126  H   PHE   254      17.392  18.727 -14.774  1.00  0.57           H  
ATOM   4127  HA  PHE   254      18.336  16.960 -12.332  1.00  0.57           H  
ATOM   4128  HB2 PHE   254      18.670  19.142 -11.075  1.00  0.57           H  
ATOM   4129  HB3 PHE   254      18.203  20.006 -12.559  1.00  0.57           H  
ATOM   4130  HD1 PHE   254      19.974  20.841 -13.795  1.00  0.57           H  
ATOM   4131  HD2 PHE   254      20.523  17.195 -11.623  1.00  0.57           H  
ATOM   4132  HE1 PHE   254      22.307  20.716 -14.596  1.00  0.57           H  
ATOM   4133  HE2 PHE   254      22.858  17.071 -12.425  1.00  0.57           H  
ATOM   4134  HZ  PHE   254      23.750  18.830 -13.911  1.00  0.57           H  
ATOM   4135  N   ASN   255      16.492  16.986 -11.065  1.00  1.19           N  
ATOM   4136  CA  ASN   255      15.199  16.933 -10.272  1.00  1.19           C  
ATOM   4137  C   ASN   255      13.967  17.765 -10.696  1.00  1.19           C  
ATOM   4138  O   ASN   255      12.938  17.201 -11.060  1.00  1.19           O  
ATOM   4139  CB  ASN   255      15.601  17.280  -8.836  1.00  1.19           C  
ATOM   4140  CG  ASN   255      14.420  17.136  -7.882  1.00  1.19           C  
ATOM   4141  ND2 ASN   255      14.491  16.200  -6.958  1.00  1.19           N  
ATOM   4142  OD1 ASN   255      13.444  17.867  -7.973  1.00  1.19           O  
ATOM   4143  H   ASN   255      17.205  16.331 -10.870  1.00  1.19           H  
ATOM   4144  HA  ASN   255      14.802  15.933 -10.448  1.00  1.19           H  
ATOM   4145  HB2 ASN   255      15.959  18.309  -8.806  1.00  1.19           H  
ATOM   4146  HB3 ASN   255      16.399  16.609  -8.518  1.00  1.19           H  
ATOM   4147 HD21 ASN   255      13.730  16.075  -6.306  1.00  1.19           H  
ATOM   4148 HD22 ASN   255      15.307  15.607  -6.901  1.00  1.19           H  
ATOM   4149  N   ASP   256      14.089  19.134 -10.651  1.00  1.71           N  
ATOM   4150  CA  ASP   256      12.990  19.872 -11.172  1.00  1.71           C  
ATOM   4151  C   ASP   256      13.253  20.981 -12.296  1.00  1.71           C  
ATOM   4152  O   ASP   256      12.339  21.715 -12.663  1.00  1.71           O  
ATOM   4153  CB  ASP   256      12.300  20.506  -9.961  1.00  1.71           C  
ATOM   4154  CG  ASP   256      13.230  21.476  -9.237  1.00  1.71           C  
ATOM   4155  OD1 ASP   256      12.748  22.198  -8.358  1.00  1.71           O  
ATOM   4156  OD2 ASP   256      14.610  21.278  -9.840  1.00  1.71           O1-
ATOM   4157  H   ASP   256      14.870  19.619 -10.292  1.00  1.71           H  
ATOM   4158  HA  ASP   256      12.393  19.150 -11.730  1.00  1.71           H  
ATOM   4159  HB2 ASP   256      12.001  19.718  -9.270  1.00  1.71           H  
ATOM   4160  HB3 ASP   256      11.416  21.047 -10.299  1.00  1.71           H  
ATOM   4161  N   ALA   257      14.554  21.068 -12.839  1.00  1.47           N  
ATOM   4162  CA  ALA   257      14.985  22.139 -13.767  1.00  1.47           C  
ATOM   4163  C   ALA   257      15.821  21.581 -15.043  1.00  1.47           C  
ATOM   4164  O   ALA   257      16.700  20.737 -14.883  1.00  1.47           O  
ATOM   4165  CB  ALA   257      15.816  23.157 -12.996  1.00  1.47           C  
ATOM   4166  H   ALA   257      15.199  20.368 -12.577  1.00  1.47           H  
ATOM   4167  HA  ALA   257      14.087  22.604 -14.172  1.00  1.47           H  
ATOM   4168  HB1 ALA   257      16.708  22.672 -12.600  1.00  1.47           H  
ATOM   4169  HB2 ALA   257      15.225  23.560 -12.173  1.00  1.47           H  
ATOM   4170  HB3 ALA   257      16.109  23.967 -13.664  1.00  1.47           H  
ATOM   4171  N   LEU   258      15.495  22.090 -16.192  1.00  1.18           N  
ATOM   4172  CA  LEU   258      15.984  21.405 -17.456  1.00  1.18           C  
ATOM   4173  C   LEU   258      16.889  22.308 -18.388  1.00  1.18           C  
ATOM   4174  O   LEU   258      16.434  23.340 -18.877  1.00  1.18           O  
ATOM   4175  CB  LEU   258      14.764  20.906 -18.234  1.00  1.18           C  
ATOM   4176  CG  LEU   258      15.131  20.313 -19.599  1.00  1.18           C  
ATOM   4177  CD1 LEU   258      13.894  19.713 -20.263  1.00  1.18           C  
ATOM   4178  CD2 LEU   258      15.699  21.400 -20.512  1.00  1.18           C  
ATOM   4179  H   LEU   258      14.944  22.905 -16.268  1.00  1.18           H  
ATOM   4180  HA  LEU   258      16.629  20.584 -17.143  1.00  1.18           H  
ATOM   4181  HB2 LEU   258      14.084  21.744 -18.390  1.00  1.18           H  
ATOM   4182  HB3 LEU   258      14.265  20.138 -17.643  1.00  1.18           H  
ATOM   4183  HG  LEU   258      15.879  19.536 -19.443  1.00  1.18           H  
ATOM   4184 HD11 LEU   258      13.149  20.494 -20.417  1.00  1.18           H  
ATOM   4185 HD12 LEU   258      13.478  18.936 -19.622  1.00  1.18           H  
ATOM   4186 HD13 LEU   258      14.171  19.281 -21.224  1.00  1.18           H  
ATOM   4187 HD21 LEU   258      14.948  22.175 -20.665  1.00  1.18           H  
ATOM   4188 HD22 LEU   258      15.971  20.962 -21.473  1.00  1.18           H  
ATOM   4189 HD23 LEU   258      16.583  21.838 -20.049  1.00  1.18           H  
ATOM   4190  N   VAL   259      18.088  21.929 -18.616  1.00  1.31           N  
ATOM   4191  CA  VAL   259      18.915  22.889 -19.462  1.00  1.31           C  
ATOM   4192  C   VAL   259      19.678  22.173 -20.702  1.00  1.31           C  
ATOM   4193  O   VAL   259      20.502  21.286 -20.490  1.00  1.31           O  
ATOM   4194  CB  VAL   259      19.937  23.615 -18.559  1.00  1.31           C  
ATOM   4195  CG1 VAL   259      19.218  24.493 -17.535  1.00  1.31           C  
ATOM   4196  CG2 VAL   259      20.798  22.601 -17.807  1.00  1.31           C  
ATOM   4197  H   VAL   259      18.499  21.090 -18.297  1.00  1.31           H  
ATOM   4198  HA  VAL   259      18.219  23.600 -19.906  1.00  1.31           H  
ATOM   4199  HB  VAL   259      20.566  24.234 -19.198  1.00  1.31           H  
ATOM   4200 HG11 VAL   259      18.590  23.869 -16.899  1.00  1.31           H  
ATOM   4201 HG12 VAL   259      18.597  25.223 -18.054  1.00  1.31           H  
ATOM   4202 HG13 VAL   259      19.954  25.013 -16.922  1.00  1.31           H  
ATOM   4203 HG21 VAL   259      20.162  21.986 -17.170  1.00  1.31           H  
ATOM   4204 HG22 VAL   259      21.527  23.129 -17.192  1.00  1.31           H  
ATOM   4205 HG23 VAL   259      21.319  21.965 -18.523  1.00  1.31           H  
ATOM   4206  N   HIS   260      19.359  22.604 -21.884  1.00  1.47           N  
ATOM   4207  CA  HIS   260      20.343  22.932 -22.929  1.00  1.47           C  
ATOM   4208  C   HIS   260      21.441  23.682 -22.257  1.00  1.47           C  
ATOM   4209  O   HIS   260      21.196  24.723 -21.650  1.00  1.47           O  
ATOM   4210  CB  HIS   260      19.747  23.773 -24.061  1.00  1.47           C  
ATOM   4211  CG  HIS   260      19.646  25.233 -23.726  1.00  1.47           C  
ATOM   4212  CD2 HIS   260      20.707  25.972 -23.250  1.00  1.47           C  
ATOM   4213  ND1 HIS   260      18.594  26.088 -23.805  1.00  1.47           N  
ATOM   4214  NE2 HIS   260      20.307  27.221 -23.051  1.00  1.47           N  
ATOM   4215  CE1 HIS   260      19.025  27.318 -23.380  1.00  1.47           C  
ATOM   4216  H   HIS   260      18.397  22.716 -22.075  1.00  1.47           H  
ATOM   4217  HA  HIS   260      20.698  22.013 -23.396  1.00  1.47           H  
ATOM   4218  HB2 HIS   260      18.747  23.398 -24.281  1.00  1.47           H  
ATOM   4219  HB3 HIS   260      20.378  23.663 -24.943  1.00  1.47           H  
ATOM   4220  HD1 HIS   260      17.598  25.843 -24.142  1.00  1.47           H  
ATOM   4221  HD2 HIS   260      21.703  25.595 -23.068  1.00  1.47           H  
ATOM   4222  HE1 HIS   260      18.424  28.213 -23.323  1.00  1.47           H  
ATOM   4223  N   ALA   261      22.683  23.280 -22.289  1.00  1.52           N  
ATOM   4224  CA  ALA   261      23.870  24.095 -22.534  1.00  1.52           C  
ATOM   4225  C   ALA   261      25.035  23.380 -23.351  1.00  1.52           C  
ATOM   4226  O   ALA   261      24.939  22.191 -23.649  1.00  1.52           O  
ATOM   4227  CB  ALA   261      24.390  24.575 -21.185  1.00  1.52           C  
ATOM   4228  H   ALA   261      22.788  22.312 -22.127  1.00  1.52           H  
ATOM   4229  HA  ALA   261      23.560  24.919 -23.177  1.00  1.52           H  
ATOM   4230  HB1 ALA   261      24.685  23.716 -20.583  1.00  1.52           H  
ATOM   4231  HB2 ALA   261      23.605  25.128 -20.669  1.00  1.52           H  
ATOM   4232  HB3 ALA   261      25.252  25.225 -21.338  1.00  1.52           H  
ATOM   4233  N   GLN   262      26.058  24.081 -23.672  1.00  2.80           N  
ATOM   4234  CA  GLN   262      27.337  23.644 -24.083  1.00  2.80           C  
ATOM   4235  C   GLN   262      28.219  24.684 -23.629  1.00  2.80           C  
ATOM   4236  O   GLN   262      27.832  25.850 -23.595  1.00  2.80           O  
ATOM   4237  CB  GLN   262      27.477  23.460 -25.596  1.00  2.80           C  
ATOM   4238  CG  GLN   262      27.327  24.787 -26.340  1.00  2.80           C  
ATOM   4239  CD  GLN   262      27.527  24.600 -27.841  1.00  2.80           C  
ATOM   4240  OE1 GLN   262      26.627  25.118 -28.650  1.00  2.80           O  
ATOM   4241  NE2 GLN   262      28.492  23.989 -28.275  1.00  2.80           N  
ATOM   4242  H   GLN   262      25.878  25.049 -23.603  1.00  2.80           H  
ATOM   4243  HA  GLN   262      27.553  22.658 -23.671  1.00  2.80           H  
ATOM   4244  HB2 GLN   262      26.706  22.771 -25.942  1.00  2.80           H  
ATOM   4245  HB3 GLN   262      28.460  23.042 -25.812  1.00  2.80           H  
ATOM   4246  HG2 GLN   262      28.071  25.491 -25.967  1.00  2.80           H  
ATOM   4247  HG3 GLN   262      26.328  25.185 -26.161  1.00  2.80           H  
ATOM   4248 HE21 GLN   262      28.610  23.874 -29.271  1.00  2.80           H  
ATOM   4249 HE22 GLN   262      29.171  23.599 -27.637  1.00  2.80           H  
ATOM   4250  N   PHE   263      29.509  24.414 -23.229  1.00  3.65           N  
ATOM   4251  CA  PHE   263      30.150  25.038 -22.161  1.00  3.65           C  
ATOM   4252  C   PHE   263      31.327  25.832 -22.574  1.00  3.65           C  
ATOM   4253  O   PHE   263      32.229  25.306 -23.222  1.00  3.65           O  
ATOM   4254  CB  PHE   263      30.566  23.979 -21.135  1.00  3.65           C  
ATOM   4255  CG  PHE   263      29.373  23.290 -20.514  1.00  3.65           C  
ATOM   4256  CD1 PHE   263      28.844  22.138 -21.092  1.00  3.65           C  
ATOM   4257  CD2 PHE   263      28.792  23.803 -19.356  1.00  3.65           C  
ATOM   4258  CE1 PHE   263      27.744  21.504 -20.517  1.00  3.65           C  
ATOM   4259  CE2 PHE   263      27.692  23.169 -18.781  1.00  3.65           C  
ATOM   4260  CZ  PHE   263      27.169  22.020 -19.362  1.00  3.65           C  
ATOM   4261  H   PHE   263      29.995  23.730 -23.750  1.00  3.65           H  
ATOM   4262  HA  PHE   263      29.441  25.740 -21.722  1.00  3.65           H  
ATOM   4263  HB2 PHE   263      31.143  24.461 -20.346  1.00  3.65           H  
ATOM   4264  HB3 PHE   263      31.184  23.232 -21.632  1.00  3.65           H  
ATOM   4265  HD1 PHE   263      29.288  21.734 -21.990  1.00  3.65           H  
ATOM   4266  HD2 PHE   263      29.196  24.696 -18.902  1.00  3.65           H  
ATOM   4267  HE1 PHE   263      27.338  20.611 -20.969  1.00  3.65           H  
ATOM   4268  HE2 PHE   263      27.246  23.571 -17.883  1.00  3.65           H  
ATOM   4269  HZ  PHE   263      26.317  21.529 -18.916  1.00  3.65           H  
ATOM   4270  N   SER   264      31.327  27.065 -22.205  1.00  4.58           N  
ATOM   4271  CA  SER   264      32.472  27.864 -22.248  1.00  4.58           C  
ATOM   4272  C   SER   264      32.176  28.873 -21.226  1.00  4.58           C  
ATOM   4273  O   SER   264      31.860  30.013 -21.559  1.00  4.58           O  
ATOM   4274  CB  SER   264      32.733  28.547 -23.592  1.00  4.58           C  
ATOM   4275  OG  SER   264      31.694  29.471 -23.880  1.00  4.58           O  
ATOM   4276  H   SER   264      30.480  27.453 -21.877  1.00  4.58           H  
ATOM   4277  HA  SER   264      33.372  27.269 -22.089  1.00  4.58           H  
ATOM   4278  HB2 SER   264      32.773  27.793 -24.378  1.00  4.58           H  
ATOM   4279  HB3 SER   264      33.685  29.077 -23.548  1.00  4.58           H  
ATOM   4280  HG  SER   264      31.682  30.123 -23.176  1.00  4.58           H  
ATOM   4281  N   THR   265      32.239  28.616 -19.885  1.00  6.17           N  
ATOM   4282  CA  THR   265      31.352  28.953 -18.872  1.00  6.17           C  
ATOM   4283  C   THR   265      30.712  30.182 -19.245  1.00  6.17           C  
ATOM   4284  O   THR   265      31.333  31.241 -19.194  1.00  6.17           O  
ATOM   4285  CB  THR   265      32.049  29.125 -17.509  1.00  6.17           C  
ATOM   4286  OG1 THR   265      31.063  29.308 -16.502  1.00  6.17           O  
ATOM   4287  CG2 THR   265      32.980  30.335 -17.509  1.00  6.17           C  
ATOM   4288  H   THR   265      33.059  28.115 -19.660  1.00  6.17           H  
ATOM   4289  HA  THR   265      30.632  28.143 -18.755  1.00  6.17           H  
ATOM   4290  HB  THR   265      32.641  28.231 -17.314  1.00  6.17           H  
ATOM   4291 HG21 THR   265      32.402  31.238 -17.703  1.00  6.17           H  
ATOM   4292 HG22 THR   265      33.734  30.213 -18.286  1.00  6.17           H  
ATOM   4293 HG23 THR   265      33.469  30.417 -16.538  1.00  6.17           H  
ATOM   4294  HG1 THR   265      31.519  29.387 -15.661  1.00  6.17           H  
ATOM   4295  N   HIS   266      29.369  30.063 -19.646  1.00  6.65           N  
ATOM   4296  CA  HIS   266      28.452  31.129 -19.467  1.00  6.65           C  
ATOM   4297  C   HIS   266      26.922  30.625 -19.546  1.00  6.65           C  
ATOM   4298  O   HIS   266      26.634  29.635 -20.214  1.00  6.65           O  
ATOM   4299  CB  HIS   266      28.703  32.216 -20.517  1.00  6.65           C  
ATOM   4300  CG  HIS   266      28.505  31.738 -21.925  1.00  6.65           C  
ATOM   4301  ND1 HIS   266      29.315  30.798 -22.524  1.00  6.65           N  
ATOM   4302  CD2 HIS   266      27.574  32.081 -22.854  1.00  6.65           C  
ATOM   4303  CE1 HIS   266      28.888  30.586 -23.762  1.00  6.65           C  
ATOM   4304  NE2 HIS   266      27.830  31.354 -23.987  1.00  6.65           N  
ATOM   4305  H   HIS   266      29.057  29.222 -20.057  1.00  6.65           H  
ATOM   4306  HA  HIS   266      28.612  31.540 -18.470  1.00  6.65           H  
ATOM   4307  HB2 HIS   266      29.729  32.568 -20.412  1.00  6.65           H  
ATOM   4308  HB3 HIS   266      28.015  33.041 -20.332  1.00  6.65           H  
ATOM   4309  HD1 HIS   266      30.161  30.312 -22.060  1.00  6.65           H  
ATOM   4310  HD2 HIS   266      26.776  32.797 -22.723  1.00  6.65           H  
ATOM   4311  HE1 HIS   266      29.329  29.901 -24.470  1.00  6.65           H  
ATOM   4312  N   HIS   267      25.929  31.336 -18.850  1.00  6.24           N  
ATOM   4313  CA  HIS   267      24.657  30.776 -18.862  1.00  6.24           C  
ATOM   4314  C   HIS   267      23.826  31.806 -18.282  1.00  6.24           C  
ATOM   4315  O   HIS   267      24.241  32.472 -17.336  1.00  6.24           O  
ATOM   4316  CB  HIS   267      24.532  29.481 -18.054  1.00  6.24           C  
ATOM   4317  CG  HIS   267      23.225  28.773 -18.266  1.00  6.24           C  
ATOM   4318  CD2 HIS   267      22.894  28.136 -19.442  1.00  6.24           C  
ATOM   4319  ND1 HIS   267      22.164  28.608 -17.434  1.00  6.24           N  
ATOM   4320  NE2 HIS   267      21.683  27.609 -19.321  1.00  6.24           N  
ATOM   4321  CE1 HIS   267      21.217  27.882 -18.109  1.00  6.24           C  
ATOM   4322  H   HIS   267      26.077  32.185 -18.369  1.00  6.24           H  
ATOM   4323  HA  HIS   267      24.378  30.484 -19.874  1.00  6.24           H  
ATOM   4324  HB2 HIS   267      24.627  29.723 -16.995  1.00  6.24           H  
ATOM   4325  HB3 HIS   267      25.340  28.811 -18.347  1.00  6.24           H  
ATOM   4326  HD2 HIS   267      23.520  28.076 -20.320  1.00  6.24           H  
ATOM   4327  HE2 HIS   267      21.162  27.050 -20.084  1.00  6.24           H  
ATOM   4328  HE1 HIS   267      20.317  27.602 -17.745  1.00  6.24           H  
ATOM   4329  N   VAL   268      22.614  32.077 -18.713  1.00  7.43           N  
ATOM   4330  CA  VAL   268      21.452  32.423 -17.973  1.00  7.43           C  
ATOM   4331  C   VAL   268      20.478  31.363 -17.806  1.00  7.43           C  
ATOM   4332  O   VAL   268      20.028  31.109 -16.691  1.00  7.43           O  
ATOM   4333  CB  VAL   268      20.794  33.646 -18.649  1.00  7.43           C  
ATOM   4334  CG1 VAL   268      19.484  34.004 -17.949  1.00  7.43           C  
ATOM   4335  CG2 VAL   268      21.725  34.856 -18.582  1.00  7.43           C  
ATOM   4336  H   VAL   268      22.559  32.016 -19.697  1.00  7.43           H  
ATOM   4337  HA  VAL   268      21.788  32.643 -16.960  1.00  7.43           H  
ATOM   4338  HB  VAL   268      20.597  33.387 -19.689  1.00  7.43           H  
ATOM   4339 HG11 VAL   268      19.686  34.262 -16.910  1.00  7.43           H  
ATOM   4340 HG12 VAL   268      18.807  33.150 -17.986  1.00  7.43           H  
ATOM   4341 HG13 VAL   268      19.024  34.855 -18.452  1.00  7.43           H  
ATOM   4342 HG21 VAL   268      21.917  35.109 -17.539  1.00  7.43           H  
ATOM   4343 HG22 VAL   268      21.256  35.704 -19.081  1.00  7.43           H  
ATOM   4344 HG23 VAL   268      22.666  34.618 -19.078  1.00  7.43           H  
ATOM   4345  N   PHE   269      20.039  30.602 -18.925  1.00  6.54           N  
ATOM   4346  CA  PHE   269      18.531  30.360 -18.943  1.00  6.54           C  
ATOM   4347  C   PHE   269      18.007  29.570 -17.746  1.00  6.54           C  
ATOM   4348  O   PHE   269      18.346  28.400 -17.584  1.00  6.54           O  
ATOM   4349  CB  PHE   269      18.169  29.639 -20.245  1.00  6.54           C  
ATOM   4350  CG  PHE   269      18.408  30.506 -21.461  1.00  6.54           C  
ATOM   4351  CD1 PHE   269      19.658  30.529 -22.075  1.00  6.54           C  
ATOM   4352  CD2 PHE   269      17.378  31.289 -21.975  1.00  6.54           C  
ATOM   4353  CE1 PHE   269      19.876  31.329 -23.195  1.00  6.54           C  
ATOM   4354  CE2 PHE   269      17.595  32.090 -23.096  1.00  6.54           C  
ATOM   4355  CZ  PHE   269      18.844  32.109 -23.704  1.00  6.54           C  
ATOM   4356  H   PHE   269      20.596  30.234 -19.652  1.00  6.54           H  
ATOM   4357  HA  PHE   269      18.051  31.337 -18.879  1.00  6.54           H  
ATOM   4358  HB2 PHE   269      17.115  29.362 -20.212  1.00  6.54           H  
ATOM   4359  HB3 PHE   269      18.778  28.739 -20.330  1.00  6.54           H  
ATOM   4360  HD1 PHE   269      20.462  29.924 -21.681  1.00  6.54           H  
ATOM   4361  HD2 PHE   269      16.406  31.276 -21.504  1.00  6.54           H  
ATOM   4362  HE1 PHE   269      20.847  31.343 -23.668  1.00  6.54           H  
ATOM   4363  HE2 PHE   269      16.792  32.695 -23.491  1.00  6.54           H  
ATOM   4364  HZ  PHE   269      19.013  32.729 -24.572  1.00  6.54           H  
ATOM   4365  N   PRO   270      17.136  30.133 -16.814  1.00  6.42           N  
ATOM   4366  CA  PRO   270      16.396  29.198 -15.966  1.00  6.42           C  
ATOM   4367  C   PRO   270      15.242  28.742 -16.776  1.00  6.42           C  
ATOM   4368  O   PRO   270      14.626  29.543 -17.476  1.00  6.42           O  
ATOM   4369  CB  PRO   270      15.933  29.987 -14.739  1.00  6.42           C  
ATOM   4370  CG  PRO   270      15.710  31.400 -15.231  1.00  6.42           C  
ATOM   4371  CD  PRO   270      16.739  31.641 -16.322  1.00  6.42           C  
ATOM   4372  HA  PRO   270      16.980  28.339 -15.637  1.00  6.42           H  
ATOM   4373  HB2 PRO   270      16.698  29.970 -13.963  1.00  6.42           H  
ATOM   4374  HB3 PRO   270      15.006  29.570 -14.345  1.00  6.42           H  
ATOM   4375  HG2 PRO   270      15.851  32.110 -14.416  1.00  6.42           H  
ATOM   4376  HG3 PRO   270      14.702  31.505 -15.633  1.00  6.42           H  
ATOM   4377  HD2 PRO   270      16.310  32.218 -17.141  1.00  6.42           H  
ATOM   4378  HD3 PRO   270      17.610  32.164 -15.927  1.00  6.42           H  
ATOM   4379  N   LEU   271      14.859  27.473 -16.749  1.00  5.80           N  
ATOM   4380  CA  LEU   271      13.990  27.123 -17.858  1.00  5.80           C  
ATOM   4381  C   LEU   271      12.570  26.613 -17.476  1.00  5.80           C  
ATOM   4382  O   LEU   271      11.625  26.785 -18.243  1.00  5.80           O  
ATOM   4383  CB  LEU   271      14.717  26.070 -18.700  1.00  5.80           C  
ATOM   4384  CG  LEU   271      13.849  25.514 -19.835  1.00  5.80           C  
ATOM   4385  CD1 LEU   271      14.699  24.674 -20.785  1.00  5.80           C  
ATOM   4386  CD2 LEU   271      12.736  24.635 -19.266  1.00  5.80           C  
ATOM   4387  H   LEU   271      15.092  26.782 -16.084  1.00  5.80           H  
ATOM   4388  HA  LEU   271      13.798  28.046 -18.406  1.00  5.80           H  
ATOM   4389  HB2 LEU   271      15.010  25.246 -18.050  1.00  5.80           H  
ATOM   4390  HB3 LEU   271      15.608  26.525 -19.134  1.00  5.80           H  
ATOM   4391  HG  LEU   271      13.414  26.355 -20.375  1.00  5.80           H  
ATOM   4392 HD11 LEU   271      15.131  23.835 -20.240  1.00  5.80           H  
ATOM   4393 HD12 LEU   271      15.498  25.290 -21.198  1.00  5.80           H  
ATOM   4394 HD13 LEU   271      14.074  24.298 -21.595  1.00  5.80           H  
ATOM   4395 HD21 LEU   271      13.176  23.796 -18.727  1.00  5.80           H  
ATOM   4396 HD22 LEU   271      12.117  24.259 -20.081  1.00  5.80           H  
ATOM   4397 HD23 LEU   271      12.121  25.223 -18.585  1.00  5.80           H  
ATOM   4398  N   ALA   272      12.556  26.012 -16.265  1.00  5.09           N  
ATOM   4399  CA  ALA   272      11.513  25.039 -15.912  1.00  5.09           C  
ATOM   4400  C   ALA   272      10.226  25.752 -15.466  1.00  5.09           C  
ATOM   4401  O   ALA   272      10.198  26.363 -14.399  1.00  5.09           O  
ATOM   4402  CB  ALA   272      12.011  24.110 -14.812  1.00  5.09           C  
ATOM   4403  H   ALA   272      13.256  26.230 -15.604  1.00  5.09           H  
ATOM   4404  HA  ALA   272      11.284  24.447 -16.798  1.00  5.09           H  
ATOM   4405  HB1 ALA   272      12.243  24.693 -13.921  1.00  5.09           H  
ATOM   4406  HB2 ALA   272      12.909  23.593 -15.152  1.00  5.09           H  
ATOM   4407  HB3 ALA   272      11.238  23.379 -14.576  1.00  5.09           H  
ATOM   4408  N   THR   273       9.253  25.590 -16.361  1.00  3.25           N  
ATOM   4409  CA  THR   273       7.883  25.537 -16.078  1.00  3.25           C  
ATOM   4410  C   THR   273       7.538  24.232 -16.580  1.00  3.25           C  
ATOM   4411  O   THR   273       7.303  23.313 -15.799  1.00  3.25           O  
ATOM   4412  CB  THR   273       7.017  26.605 -16.772  1.00  3.25           C  
ATOM   4413  OG1 THR   273       7.274  26.578 -18.169  1.00  3.25           O  
ATOM   4414  CG2 THR   273       7.329  28.003 -16.243  1.00  3.25           C  
ATOM   4415  H   THR   273       9.556  25.499 -17.295  1.00  3.25           H  
ATOM   4416  HA  THR   273       7.696  25.722 -15.020  1.00  3.25           H  
ATOM   4417  HB  THR   273       5.970  26.381 -16.566  1.00  3.25           H  
ATOM   4418 HG21 THR   273       8.374  28.242 -16.442  1.00  3.25           H  
ATOM   4419 HG22 THR   273       7.147  28.034 -15.169  1.00  3.25           H  
ATOM   4420 HG23 THR   273       6.689  28.731 -16.741  1.00  3.25           H  
ATOM   4421  HG1 THR   273       6.705  27.232 -18.581  1.00  3.25           H  
ATOM   4422  N   LEU   274       7.470  23.974 -17.920  1.00  3.33           N  
ATOM   4423  CA  LEU   274       6.784  22.828 -18.482  1.00  3.33           C  
ATOM   4424  C   LEU   274       7.270  22.158 -19.876  1.00  3.33           C  
ATOM   4425  O   LEU   274       8.374  21.622 -19.950  1.00  3.33           O  
ATOM   4426  CB  LEU   274       5.322  23.270 -18.594  1.00  3.33           C  
ATOM   4427  CG  LEU   274       4.540  23.075 -17.290  1.00  3.33           C  
ATOM   4428  CD1 LEU   274       3.127  23.636 -17.435  1.00  3.33           C  
ATOM   4429  CD2 LEU   274       4.445  21.589 -16.948  1.00  3.33           C  
ATOM   4430  H   LEU   274       7.919  24.612 -18.525  1.00  3.33           H  
ATOM   4431  HA  LEU   274       7.009  22.003 -17.807  1.00  3.33           H  
ATOM   4432  HB2 LEU   274       4.841  22.686 -19.379  1.00  3.33           H  
ATOM   4433  HB3 LEU   274       5.297  24.327 -18.860  1.00  3.33           H  
ATOM   4434  HG  LEU   274       5.066  23.602 -16.494  1.00  3.33           H  
ATOM   4435 HD11 LEU   274       2.605  23.106 -18.232  1.00  3.33           H  
ATOM   4436 HD12 LEU   274       3.181  24.697 -17.679  1.00  3.33           H  
ATOM   4437 HD13 LEU   274       2.586  23.506 -16.497  1.00  3.33           H  
ATOM   4438 HD21 LEU   274       3.918  21.066 -17.746  1.00  3.33           H  
ATOM   4439 HD22 LEU   274       3.901  21.466 -16.012  1.00  3.33           H  
ATOM   4440 HD23 LEU   274       5.448  21.176 -16.843  1.00  3.33           H  
ATOM   4441  N   TRP   275       6.418  22.209 -20.987  1.00  3.00           N  
ATOM   4442  CA  TRP   275       5.645  21.119 -21.660  1.00  3.00           C  
ATOM   4443  C   TRP   275       6.579  20.500 -22.588  1.00  3.00           C  
ATOM   4444  O   TRP   275       7.468  21.171 -23.107  1.00  3.00           O  
ATOM   4445  CB  TRP   275       4.413  21.626 -22.417  1.00  3.00           C  
ATOM   4446  CG  TRP   275       3.366  22.171 -21.486  1.00  3.00           C  
ATOM   4447  CD1 TRP   275       3.175  23.479 -21.180  1.00  3.00           C  
ATOM   4448  CD2 TRP   275       2.379  21.434 -20.748  1.00  3.00           C  
ATOM   4449  NE1 TRP   275       2.127  23.592 -20.296  1.00  3.00           N  
ATOM   4450  CE2 TRP   275       1.610  22.350 -20.006  1.00  3.00           C  
ATOM   4451  CE3 TRP   275       2.079  20.069 -20.653  1.00  3.00           C  
ATOM   4452  CZ2 TRP   275       0.565  21.937 -19.184  1.00  3.00           C  
ATOM   4453  CZ3 TRP   275       1.033  19.655 -19.830  1.00  3.00           C  
ATOM   4454  CH2 TRP   275       0.281  20.581 -19.101  1.00  3.00           C  
ATOM   4455  H   TRP   275       6.361  23.129 -21.338  1.00  3.00           H  
ATOM   4456  HA  TRP   275       5.257  20.426 -20.914  1.00  3.00           H  
ATOM   4457  HB2 TRP   275       3.984  20.800 -22.985  1.00  3.00           H  
ATOM   4458  HB3 TRP   275       4.721  22.416 -23.102  1.00  3.00           H  
ATOM   4459  HD1 TRP   275       3.755  24.303 -21.569  1.00  3.00           H  
ATOM   4460  HE1 TRP   275       1.786  24.463 -19.914  1.00  3.00           H  
ATOM   4461  HE3 TRP   275       2.653  19.344 -21.212  1.00  3.00           H  
ATOM   4462  HZ2 TRP   275      -0.012  22.657 -18.623  1.00  3.00           H  
ATOM   4463  HZ3 TRP   275       0.800  18.603 -19.754  1.00  3.00           H  
ATOM   4464  HH2 TRP   275      -0.526  20.239 -18.470  1.00  3.00           H  
ATOM   4465  N   ALA   276       6.377  19.218 -22.806  1.00  2.70           N  
ATOM   4466  CA  ALA   276       6.960  18.483 -23.979  1.00  2.70           C  
ATOM   4467  C   ALA   276       5.841  17.769 -24.758  1.00  2.70           C  
ATOM   4468  O   ALA   276       4.937  17.197 -24.152  1.00  2.70           O  
ATOM   4469  CB  ALA   276       8.008  17.478 -23.519  1.00  2.70           C  
ATOM   4470  H   ALA   276       5.812  18.728 -22.162  1.00  2.70           H  
ATOM   4471  HA  ALA   276       7.446  19.205 -24.635  1.00  2.70           H  
ATOM   4472  HB1 ALA   276       7.543  16.745 -22.860  1.00  2.70           H  
ATOM   4473  HB2 ALA   276       8.800  17.999 -22.982  1.00  2.70           H  
ATOM   4474  HB3 ALA   276       8.430  16.971 -24.386  1.00  2.70           H  
ATOM   4475  N   GLU   277       5.989  17.848 -26.057  1.00  3.03           N  
ATOM   4476  CA  GLU   277       5.088  17.101 -27.039  1.00  3.03           C  
ATOM   4477  C   GLU   277       6.028  16.503 -28.002  1.00  3.03           C  
ATOM   4478  O   GLU   277       7.175  16.937 -28.094  1.00  3.03           O  
ATOM   4479  CB  GLU   277       4.084  17.997 -27.770  1.00  3.03           C  
ATOM   4480  CG  GLU   277       4.785  18.942 -28.747  1.00  3.03           C  
ATOM   4481  CD  GLU   277       3.779  19.851 -29.445  1.00  3.03           C  
ATOM   4482  OE1 GLU   277       2.600  19.799 -29.083  1.00  3.03           O  
ATOM   4483  OE2 GLU   277       4.197  20.595 -30.339  1.00  3.03           O1-
ATOM   4484  H   GLU   277       6.718  18.414 -26.407  1.00  3.03           H  
ATOM   4485  HA  GLU   277       4.468  16.377 -26.510  1.00  3.03           H  
ATOM   4486  HB2 GLU   277       3.537  18.588 -27.036  1.00  3.03           H  
ATOM   4487  HB3 GLU   277       3.386  17.369 -28.324  1.00  3.03           H  
ATOM   4488  HG2 GLU   277       5.313  18.352 -29.497  1.00  3.03           H  
ATOM   4489  HG3 GLU   277       5.499  19.556 -28.199  1.00  3.03           H  
ATOM   4490  N   PRO   278       5.534  15.522 -28.713  1.00  3.24           N  
ATOM   4491  CA  PRO   278       6.314  14.788 -29.727  1.00  3.24           C  
ATOM   4492  C   PRO   278       6.143  15.422 -31.033  1.00  3.24           C  
ATOM   4493  O   PRO   278       5.051  15.886 -31.355  1.00  3.24           O  
ATOM   4494  CB  PRO   278       5.734  13.372 -29.720  1.00  3.24           C  
ATOM   4495  CG  PRO   278       4.252  13.546 -29.473  1.00  3.24           C  
ATOM   4496  CD  PRO   278       3.850  14.835 -30.170  1.00  3.24           C  
ATOM   4497  HA  PRO   278       7.384  14.782 -29.517  1.00  3.24           H  
ATOM   4498  HB2 PRO   278       6.186  12.779 -28.925  1.00  3.24           H  
ATOM   4499  HB3 PRO   278       5.906  12.885 -30.680  1.00  3.24           H  
ATOM   4500  HG2 PRO   278       4.054  13.618 -28.404  1.00  3.24           H  
ATOM   4501  HG3 PRO   278       3.699  12.704 -29.889  1.00  3.24           H  
ATOM   4502  HD2 PRO   278       4.062  14.905 -31.237  1.00  3.24           H  
ATOM   4503  HD3 PRO   278       2.845  15.209 -29.974  1.00  3.24           H  
ATOM   4504  N   LEU   279       7.240  15.414 -31.750  1.00  4.20           N  
ATOM   4505  CA  LEU   279       7.274  15.914 -33.157  1.00  4.20           C  
ATOM   4506  C   LEU   279       7.435  14.651 -33.899  1.00  4.20           C  
ATOM   4507  O   LEU   279       8.522  14.078 -33.913  1.00  4.20           O  
ATOM   4508  CB  LEU   279       8.428  16.865 -33.486  1.00  4.20           C  
ATOM   4509  CG  LEU   279       8.421  18.129 -32.619  1.00  4.20           C  
ATOM   4510  CD1 LEU   279       9.622  19.009 -32.961  1.00  4.20           C  
ATOM   4511  CD2 LEU   279       7.142  18.929 -32.861  1.00  4.20           C  
ATOM   4512  H   LEU   279       8.067  15.063 -31.342  1.00  4.20           H  
ATOM   4513  HA  LEU   279       6.393  16.512 -33.391  1.00  4.20           H  
ATOM   4514  HB2 LEU   279       8.349  17.160 -34.532  1.00  4.20           H  
ATOM   4515  HB3 LEU   279       9.369  16.339 -33.327  1.00  4.20           H  
ATOM   4516  HG  LEU   279       8.472  17.826 -31.573  1.00  4.20           H  
ATOM   4517 HD11 LEU   279       9.566  19.309 -34.007  1.00  4.20           H  
ATOM   4518 HD12 LEU   279      10.542  18.450 -32.792  1.00  4.20           H  
ATOM   4519 HD13 LEU   279       9.615  19.896 -32.327  1.00  4.20           H  
ATOM   4520 HD21 LEU   279       7.095  19.230 -33.907  1.00  4.20           H  
ATOM   4521 HD22 LEU   279       7.143  19.816 -32.227  1.00  4.20           H  
ATOM   4522 HD23 LEU   279       6.276  18.312 -32.621  1.00  4.20           H  
ATOM   4523  N   SER   280       6.250  14.246 -34.540  1.00  4.66           N  
ATOM   4524  CA  SER   280       6.332  13.200 -35.446  1.00  4.66           C  
ATOM   4525  C   SER   280       7.071  13.581 -36.631  1.00  4.66           C  
ATOM   4526  O   SER   280       7.186  14.767 -36.931  1.00  4.66           O  
ATOM   4527  CB  SER   280       4.930  12.730 -35.836  1.00  4.66           C  
ATOM   4528  OG  SER   280       4.252  13.757 -36.545  1.00  4.66           O  
ATOM   4529  H   SER   280       5.375  14.673 -34.374  1.00  4.66           H  
ATOM   4530  HA  SER   280       6.867  12.383 -34.963  1.00  4.66           H  
ATOM   4531  HB2 SER   280       4.369  12.483 -34.935  1.00  4.66           H  
ATOM   4532  HB3 SER   280       5.009  11.846 -36.469  1.00  4.66           H  
ATOM   4533  HG  SER   280       3.380  13.426 -36.772  1.00  4.66           H  
ATOM   4534  N   GLU   281       7.560  12.651 -37.307  1.00  4.44           N  
ATOM   4535  CA  GLU   281       8.830  12.585 -38.128  1.00  4.44           C  
ATOM   4536  C   GLU   281       8.972  13.473 -39.272  1.00  4.44           C  
ATOM   4537  O   GLU   281      10.038  14.049 -39.476  1.00  4.44           O  
ATOM   4538  CB  GLU   281       8.972  11.126 -38.574  1.00  4.44           C  
ATOM   4539  CG  GLU   281       9.179  10.194 -37.380  1.00  4.44           C  
ATOM   4540  CD  GLU   281       9.478   8.772 -37.843  1.00  4.44           C  
ATOM   4541  OE1 GLU   281       9.860   7.955 -37.002  1.00  4.44           O  
ATOM   4542  OE2 GLU   281       9.321   8.510 -39.042  1.00  4.44           O1-
ATOM   4543  H   GLU   281       6.974  11.858 -37.260  1.00  4.44           H  
ATOM   4544  HA  GLU   281       9.623  12.950 -37.475  1.00  4.44           H  
ATOM   4545  HB2 GLU   281       9.829  11.041 -39.242  1.00  4.44           H  
ATOM   4546  HB3 GLU   281       8.067  10.828 -39.104  1.00  4.44           H  
ATOM   4547  HG2 GLU   281       8.275  10.188 -36.771  1.00  4.44           H  
ATOM   4548  HG3 GLU   281      10.016  10.558 -36.784  1.00  4.44           H  
ATOM   4549  N   GLU   282       7.813  13.547 -40.000  1.00  5.74           N  
ATOM   4550  CA  GLU   282       7.901  14.263 -41.344  1.00  5.74           C  
ATOM   4551  C   GLU   282       7.708  15.725 -41.379  1.00  5.74           C  
ATOM   4552  O   GLU   282       6.727  16.204 -41.942  1.00  5.74           O  
ATOM   4553  CB  GLU   282       6.885  13.577 -42.262  1.00  5.74           C  
ATOM   4554  CG  GLU   282       7.302  12.141 -42.583  1.00  5.74           C  
ATOM   4555  CD  GLU   282       6.273  11.462 -43.480  1.00  5.74           C  
ATOM   4556  OE1 GLU   282       6.502  10.310 -43.860  1.00  5.74           O  
ATOM   4557  OE2 GLU   282       5.258  12.101 -43.781  1.00  5.74           O1-
ATOM   4558  H   GLU   282       6.947  13.175 -39.707  1.00  5.74           H  
ATOM   4559  HA  GLU   282       8.941  14.173 -41.659  1.00  5.74           H  
ATOM   4560  HB2 GLU   282       6.810  14.141 -43.192  1.00  5.74           H  
ATOM   4561  HB3 GLU   282       5.914  13.562 -41.767  1.00  5.74           H  
ATOM   4562  HG2 GLU   282       7.391  11.579 -41.653  1.00  5.74           H  
ATOM   4563  HG3 GLU   282       8.265  12.155 -43.093  1.00  5.74           H  
ATOM   4564  N   ALA   283       8.566  16.498 -40.827  1.00  5.48           N  
ATOM   4565  CA  ALA   283       7.983  17.792 -40.246  1.00  5.48           C  
ATOM   4566  C   ALA   283       9.007  18.764 -39.986  1.00  5.48           C  
ATOM   4567  O   ALA   283       8.949  19.464 -38.977  1.00  5.48           O  
ATOM   4568  CB  ALA   283       7.213  17.482 -38.968  1.00  5.48           C  
ATOM   4569  H   ALA   283       9.536  16.331 -40.755  1.00  5.48           H  
ATOM   4570  HA  ALA   283       7.305  18.219 -40.985  1.00  5.48           H  
ATOM   4571  HB1 ALA   283       7.892  17.055 -38.229  1.00  5.48           H  
ATOM   4572  HB2 ALA   283       6.419  16.768 -39.187  1.00  5.48           H  
ATOM   4573  HB3 ALA   283       6.778  18.401 -38.574  1.00  5.48           H  
ATOM   4574  N   GLY   284      10.049  18.895 -40.897  1.00  5.12           N  
ATOM   4575  CA  GLY   284      11.432  19.043 -40.339  1.00  5.12           C  
ATOM   4576  C   GLY   284      11.992  17.725 -40.002  1.00  5.12           C  
ATOM   4577  O   GLY   284      11.426  16.701 -40.377  1.00  5.12           O  
ATOM   4578  H   GLY   284       9.921  18.898 -41.876  1.00  5.12           H  
ATOM   4579  HA2 GLY   284      11.393  19.657 -39.439  1.00  5.12           H  
ATOM   4580  HA3 GLY   284      12.069  19.525 -41.081  1.00  5.12           H  
ATOM   4581  N   GLY   285      13.109  17.715 -39.284  1.00  6.90           N  
ATOM   4582  CA  GLY   285      14.282  16.886 -39.456  1.00  6.90           C  
ATOM   4583  C   GLY   285      14.074  15.550 -38.647  1.00  6.90           C  
ATOM   4584  O   GLY   285      15.026  14.801 -38.438  1.00  6.90           O  
ATOM   4585  H   GLY   285      13.087  18.372 -38.548  1.00  6.90           H  
ATOM   4586  HA2 GLY   285      15.161  17.410 -39.080  1.00  6.90           H  
ATOM   4587  HA3 GLY   285      14.419  16.658 -40.513  1.00  6.90           H  
ATOM   4588  N   VAL   286      12.874  15.184 -38.172  1.00  5.30           N  
ATOM   4589  CA  VAL   286      12.752  14.961 -36.658  1.00  5.30           C  
ATOM   4590  C   VAL   286      12.384  13.395 -36.581  1.00  5.30           C  
ATOM   4591  O   VAL   286      11.693  12.880 -37.456  1.00  5.30           O  
ATOM   4592  CB  VAL   286      11.663  15.797 -35.950  1.00  5.30           C  
ATOM   4593  CG1 VAL   286      11.964  17.289 -36.081  1.00  5.30           C  
ATOM   4594  CG2 VAL   286      10.294  15.523 -36.571  1.00  5.30           C  
ATOM   4595  H   VAL   286      12.081  15.052 -38.745  1.00  5.30           H  
ATOM   4596  HA  VAL   286      13.664  15.266 -36.145  1.00  5.30           H  
ATOM   4597  HB  VAL   286      11.656  15.513 -34.898  1.00  5.30           H  
ATOM   4598 HG11 VAL   286      11.970  17.567 -37.135  1.00  5.30           H  
ATOM   4599 HG12 VAL   286      12.939  17.503 -35.644  1.00  5.30           H  
ATOM   4600 HG13 VAL   286      11.198  17.861 -35.558  1.00  5.30           H  
ATOM   4601 HG21 VAL   286      10.308  15.809 -37.623  1.00  5.30           H  
ATOM   4602 HG22 VAL   286       9.535  16.103 -36.047  1.00  5.30           H  
ATOM   4603 HG23 VAL   286      10.062  14.461 -36.486  1.00  5.30           H  
ATOM   4604  N   ASN   287      12.897  12.741 -35.480  1.00  4.91           N  
ATOM   4605  CA  ASN   287      12.223  12.275 -34.211  1.00  4.91           C  
ATOM   4606  C   ASN   287      12.609  13.224 -32.962  1.00  4.91           C  
ATOM   4607  O   ASN   287      13.692  13.087 -32.396  1.00  4.91           O  
ATOM   4608  CB  ASN   287      12.600  10.822 -33.907  1.00  4.91           C  
ATOM   4609  CG  ASN   287      11.914   9.860 -34.871  1.00  4.91           C  
ATOM   4610  OD1 ASN   287      12.606   9.438 -35.909  1.00  4.91           O  
ATOM   4611  ND2 ASN   287      10.762   9.494 -34.683  1.00  4.91           N  
ATOM   4612  H   ASN   287      13.864  12.581 -35.599  1.00  4.91           H  
ATOM   4613  HA  ASN   287      11.145  12.336 -34.363  1.00  4.91           H  
ATOM   4614  HB2 ASN   287      12.296  10.582 -32.888  1.00  4.91           H  
ATOM   4615  HB3 ASN   287      13.680  10.708 -34.000  1.00  4.91           H  
ATOM   4616 HD21 ASN   287      10.323   8.855 -35.331  1.00  4.91           H  
ATOM   4617 HD22 ASN   287      10.250   9.830 -33.880  1.00  4.91           H  
ATOM   4618  N   GLY   288      11.628  14.090 -32.685  1.00  3.08           N  
ATOM   4619  CA  GLY   288      11.910  15.375 -31.962  1.00  3.08           C  
ATOM   4620  C   GLY   288      10.961  15.513 -30.778  1.00  3.08           C  
ATOM   4621  O   GLY   288       9.866  14.955 -30.798  1.00  3.08           O  
ATOM   4622  H   GLY   288      10.702  13.882 -32.956  1.00  3.08           H  
ATOM   4623  HA2 GLY   288      11.765  16.214 -32.643  1.00  3.08           H  
ATOM   4624  HA3 GLY   288      12.939  15.371 -31.604  1.00  3.08           H  
ATOM   4625  N   LEU   289      11.317  16.237 -29.738  1.00  2.54           N  
ATOM   4626  CA  LEU   289      10.295  16.633 -28.776  1.00  2.54           C  
ATOM   4627  C   LEU   289      10.393  18.154 -28.809  1.00  2.54           C  
ATOM   4628  O   LEU   289      11.483  18.698 -28.971  1.00  2.54           O  
ATOM   4629  CB  LEU   289      10.526  16.123 -27.351  1.00  2.54           C  
ATOM   4630  CG  LEU   289      10.489  14.594 -27.253  1.00  2.54           C  
ATOM   4631  CD1 LEU   289      10.876  14.147 -25.845  1.00  2.54           C  
ATOM   4632  CD2 LEU   289       9.084  14.079 -27.562  1.00  2.54           C  
ATOM   4633  H   LEU   289      12.251  16.521 -29.594  1.00  2.54           H  
ATOM   4634  HA  LEU   289       9.323  16.216 -29.041  1.00  2.54           H  
ATOM   4635  HB2 LEU   289       9.749  16.532 -26.705  1.00  2.54           H  
ATOM   4636  HB3 LEU   289      11.502  16.470 -27.011  1.00  2.54           H  
ATOM   4637  HG  LEU   289      11.197  14.188 -27.976  1.00  2.54           H  
ATOM   4638 HD11 LEU   289      10.166  14.555 -25.126  1.00  2.54           H  
ATOM   4639 HD12 LEU   289      11.877  14.509 -25.611  1.00  2.54           H  
ATOM   4640 HD13 LEU   289      10.861  13.058 -25.792  1.00  2.54           H  
ATOM   4641 HD21 LEU   289       8.380  14.487 -26.837  1.00  2.54           H  
ATOM   4642 HD22 LEU   289       9.075  12.991 -27.504  1.00  2.54           H  
ATOM   4643 HD23 LEU   289       8.795  14.392 -28.565  1.00  2.54           H  
ATOM   4644  N   LYS   290       9.301  18.838 -28.656  1.00  2.66           N  
ATOM   4645  CA  LYS   290       9.181  20.353 -28.503  1.00  2.66           C  
ATOM   4646  C   LYS   290       9.026  20.500 -27.093  1.00  2.66           C  
ATOM   4647  O   LYS   290       8.303  19.726 -26.469  1.00  2.66           O  
ATOM   4648  CB  LYS   290       7.990  20.982 -29.233  1.00  2.66           C  
ATOM   4649  CG  LYS   290       7.990  22.505 -29.099  1.00  2.66           C  
ATOM   4650  CD  LYS   290       6.761  23.107 -29.781  1.00  2.66           C  
ATOM   4651  CE  LYS   290       6.664  22.638 -31.232  1.00  2.66           C  
ATOM   4652  NZ  LYS   290       5.362  23.058 -31.815  1.00  2.66           N1+
ATOM   4653  H   LYS   290       8.483  18.285 -28.640  1.00  2.66           H  
ATOM   4654  HA  LYS   290      10.040  20.862 -28.941  1.00  2.66           H  
ATOM   4655  HB2 LYS   290       7.066  20.589 -28.808  1.00  2.66           H  
ATOM   4656  HB3 LYS   290       8.044  20.720 -30.290  1.00  2.66           H  
ATOM   4657  HG2 LYS   290       8.890  22.905 -29.565  1.00  2.66           H  
ATOM   4658  HG3 LYS   290       7.979  22.771 -28.042  1.00  2.66           H  
ATOM   4659  HD2 LYS   290       6.837  24.194 -29.761  1.00  2.66           H  
ATOM   4660  HD3 LYS   290       5.865  22.796 -29.244  1.00  2.66           H  
ATOM   4661  HE2 LYS   290       6.741  21.551 -31.266  1.00  2.66           H  
ATOM   4662  HE3 LYS   290       7.477  23.078 -31.809  1.00  2.66           H  
ATOM   4663  HZ1 LYS   290       5.306  22.745 -32.773  1.00  2.66           H  
ATOM   4664  HZ2 LYS   290       5.289  24.065 -31.785  1.00  2.66           H  
ATOM   4665  HZ3 LYS   290       4.607  22.650 -31.282  1.00  2.66           H  
ATOM   4666  N   ILE   291       9.772  21.595 -26.576  1.00  2.24           N  
ATOM   4667  CA  ILE   291       9.629  22.011 -25.139  1.00  2.24           C  
ATOM   4668  C   ILE   291       9.406  23.443 -25.093  1.00  2.24           C  
ATOM   4669  O   ILE   291      10.219  24.210 -25.604  1.00  2.24           O  
ATOM   4670  CB  ILE   291      10.873  21.639 -24.302  1.00  2.24           C  
ATOM   4671  CG1 ILE   291      10.967  20.119 -24.130  1.00  2.24           C  
ATOM   4672  CG2 ILE   291      10.793  22.282 -22.915  1.00  2.24           C  
ATOM   4673  CD1 ILE   291      12.281  19.707 -23.474  1.00  2.24           C  
ATOM   4674  H   ILE   291      10.390  22.092 -27.163  1.00  2.24           H  
ATOM   4675  HA  ILE   291       8.783  21.478 -24.705  1.00  2.24           H  
ATOM   4676  HB  ILE   291      11.754  22.005 -24.829  1.00  2.24           H  
ATOM   4677 HG12 ILE   291      10.898  19.647 -25.110  1.00  2.24           H  
ATOM   4678 HG13 ILE   291      10.139  19.782 -23.506  1.00  2.24           H  
ATOM   4679 HG21 ILE   291       9.910  21.912 -22.393  1.00  2.24           H  
ATOM   4680 HG22 ILE   291      10.726  23.365 -23.020  1.00  2.24           H  
ATOM   4681 HG23 ILE   291      11.686  22.027 -22.344  1.00  2.24           H  
ATOM   4682 HD11 ILE   291      13.115  20.040 -24.091  1.00  2.24           H  
ATOM   4683 HD12 ILE   291      12.313  18.622 -23.374  1.00  2.24           H  
ATOM   4684 HD13 ILE   291      12.354  20.165 -22.487  1.00  2.24           H  
ATOM   4685  N   THR   292       8.275  23.743 -24.452  1.00  2.44           N  
ATOM   4686  CA  THR   292       7.600  25.006 -24.422  1.00  2.44           C  
ATOM   4687  C   THR   292       7.597  25.468 -22.969  1.00  2.44           C  
ATOM   4688  O   THR   292       7.115  24.750 -22.095  1.00  2.44           O  
ATOM   4689  CB  THR   292       6.153  24.929 -24.945  1.00  2.44           C  
ATOM   4690  OG1 THR   292       6.168  24.478 -26.293  1.00  2.44           O  
ATOM   4691  CG2 THR   292       5.469  26.293 -24.892  1.00  2.44           C  
ATOM   4692  H   THR   292       7.895  22.981 -23.953  1.00  2.44           H  
ATOM   4693  HA  THR   292       8.121  25.703 -25.079  1.00  2.44           H  
ATOM   4694  HB  THR   292       5.599  24.237 -24.311  1.00  2.44           H  
ATOM   4695 HG21 THR   292       6.013  26.997 -25.522  1.00  2.44           H  
ATOM   4696 HG22 THR   292       5.462  26.656 -23.864  1.00  2.44           H  
ATOM   4697 HG23 THR   292       4.444  26.200 -25.252  1.00  2.44           H  
ATOM   4698  HG1 THR   292       5.741  25.151 -26.829  1.00  2.44           H  
ATOM   4699  N   THR   293       8.164  26.742 -22.722  1.00  3.48           N  
ATOM   4700  CA  THR   293       8.303  27.458 -21.539  1.00  3.48           C  
ATOM   4701  C   THR   293       7.196  28.467 -21.388  1.00  3.48           C  
ATOM   4702  O   THR   293       6.129  28.304 -21.975  1.00  3.48           O  
ATOM   4703  CB  THR   293       9.667  28.172 -21.487  1.00  3.48           C  
ATOM   4704  OG1 THR   293       9.726  29.139 -22.527  1.00  3.48           O  
ATOM   4705  CG2 THR   293      10.818  27.186 -21.670  1.00  3.48           C  
ATOM   4706  H   THR   293       8.494  27.134 -23.565  1.00  3.48           H  
ATOM   4707  HA  THR   293       8.245  26.747 -20.715  1.00  3.48           H  
ATOM   4708  HB  THR   293       9.766  28.645 -20.510  1.00  3.48           H  
ATOM   4709 HG21 THR   293      10.732  26.704 -22.644  1.00  3.48           H  
ATOM   4710 HG22 THR   293      10.777  26.430 -20.886  1.00  3.48           H  
ATOM   4711 HG23 THR   293      11.767  27.720 -21.611  1.00  3.48           H  
ATOM   4712  HG1 THR   293       9.645  28.672 -23.362  1.00  3.48           H  
ATOM   4713  N   PRO   294       7.414  29.578 -20.583  1.00  4.09           N  
ATOM   4714  CA  PRO   294       6.393  30.674 -20.541  1.00  4.09           C  
ATOM   4715  C   PRO   294       6.143  31.504 -21.715  1.00  4.09           C  
ATOM   4716  O   PRO   294       5.282  32.380 -21.677  1.00  4.09           O  
ATOM   4717  CB  PRO   294       6.968  31.503 -19.390  1.00  4.09           C  
ATOM   4718  CG  PRO   294       7.575  30.498 -18.435  1.00  4.09           C  
ATOM   4719  CD  PRO   294       8.348  29.508 -19.290  1.00  4.09           C  
ATOM   4720  HA  PRO   294       5.394  30.247 -20.450  1.00  4.09           H  
ATOM   4721  HB2 PRO   294       6.178  32.069 -18.896  1.00  4.09           H  
ATOM   4722  HB3 PRO   294       7.731  32.189 -19.758  1.00  4.09           H  
ATOM   4723  HG2 PRO   294       6.791  29.984 -17.879  1.00  4.09           H  
ATOM   4724  HG3 PRO   294       8.246  30.999 -17.737  1.00  4.09           H  
ATOM   4725  HD2 PRO   294       9.365  29.842 -19.494  1.00  4.09           H  
ATOM   4726  HD3 PRO   294       8.374  28.511 -18.850  1.00  4.09           H  
ATOM   4727  N   GLU   295       6.916  31.206 -22.781  1.00  3.96           N  
ATOM   4728  CA  GLU   295       7.376  32.130 -23.789  1.00  3.96           C  
ATOM   4729  C   GLU   295       7.836  31.535 -25.090  1.00  3.96           C  
ATOM   4730  O   GLU   295       7.164  31.685 -26.108  1.00  3.96           O  
ATOM   4731  CB  GLU   295       8.500  32.963 -23.166  1.00  3.96           C  
ATOM   4732  CG  GLU   295       9.002  34.037 -24.131  1.00  3.96           C  
ATOM   4733  CD  GLU   295      10.060  34.914 -23.469  1.00  3.96           C  
ATOM   4734  OE1 GLU   295      10.657  35.735 -24.171  1.00  3.96           O  
ATOM   4735  OE2 GLU   295      10.265  34.758 -22.260  1.00  3.96           O1-
ATOM   4736  H   GLU   295       7.170  30.255 -22.847  1.00  3.96           H  
ATOM   4737  HA  GLU   295       6.508  32.723 -24.078  1.00  3.96           H  
ATOM   4738  HB2 GLU   295       9.329  32.303 -22.908  1.00  3.96           H  
ATOM   4739  HB3 GLU   295       8.125  33.445 -22.263  1.00  3.96           H  
ATOM   4740  HG2 GLU   295       8.163  34.661 -24.438  1.00  3.96           H  
ATOM   4741  HG3 GLU   295       9.436  33.555 -25.007  1.00  3.96           H  
ATOM   4742  N   GLU   296       9.055  30.823 -24.982  1.00  3.61           N  
ATOM   4743  CA  GLU   296       9.989  30.557 -26.067  1.00  3.61           C  
ATOM   4744  C   GLU   296      10.084  29.062 -26.009  1.00  3.61           C  
ATOM   4745  O   GLU   296       9.834  28.468 -24.962  1.00  3.61           O  
ATOM   4746  CB  GLU   296      11.379  31.179 -25.904  1.00  3.61           C  
ATOM   4747  CG  GLU   296      12.112  30.604 -24.691  1.00  3.61           C  
ATOM   4748  CD  GLU   296      13.542  31.128 -24.617  1.00  3.61           C  
ATOM   4749  OE1 GLU   296      13.883  32.002 -25.419  1.00  3.61           O  
ATOM   4750  OE2 GLU   296      14.288  30.649 -23.755  1.00  3.61           O1-
ATOM   4751  H   GLU   296       9.259  30.487 -24.076  1.00  3.61           H  
ATOM   4752  HA  GLU   296       9.641  30.988 -27.006  1.00  3.61           H  
ATOM   4753  HB2 GLU   296      11.272  32.256 -25.775  1.00  3.61           H  
ATOM   4754  HB3 GLU   296      11.965  30.977 -26.801  1.00  3.61           H  
ATOM   4755  HG2 GLU   296      12.134  29.517 -24.770  1.00  3.61           H  
ATOM   4756  HG3 GLU   296      11.580  30.891 -23.784  1.00  3.61           H  
ATOM   4757  N   GLN   297      10.468  28.508 -27.203  1.00  2.77           N  
ATOM   4758  CA  GLN   297      10.497  27.114 -27.539  1.00  2.77           C  
ATOM   4759  C   GLN   297      11.853  26.615 -28.181  1.00  2.77           C  
ATOM   4760  O   GLN   297      12.548  27.389 -28.835  1.00  2.77           O  
ATOM   4761  CB  GLN   297       9.330  26.823 -28.485  1.00  2.77           C  
ATOM   4762  CG  GLN   297       7.986  27.162 -27.839  1.00  2.77           C  
ATOM   4763  CD  GLN   297       6.833  26.893 -28.801  1.00  2.77           C  
ATOM   4764  OE1 GLN   297       5.835  26.150 -28.372  1.00  2.77           O  
ATOM   4765  NE2 GLN   297       6.838  27.355 -29.933  1.00  2.77           N  
ATOM   4766  H   GLN   297      10.749  29.172 -27.877  1.00  2.77           H  
ATOM   4767  HA  GLN   297      10.408  26.562 -26.603  1.00  2.77           H  
ATOM   4768  HB2 GLN   297       9.341  25.765 -28.745  1.00  2.77           H  
ATOM   4769  HB3 GLN   297       9.449  27.421 -29.389  1.00  2.77           H  
ATOM   4770  HG2 GLN   297       7.980  28.216 -27.561  1.00  2.77           H  
ATOM   4771  HG3 GLN   297       7.855  26.550 -26.946  1.00  2.77           H  
ATOM   4772 HE21 GLN   297       6.067  27.169 -30.558  1.00  2.77           H  
ATOM   4773 HE22 GLN   297       7.613  27.923 -30.243  1.00  2.77           H  
ATOM   4774  N   PHE   298      12.145  25.290 -27.942  1.00  2.56           N  
ATOM   4775  CA  PHE   298      13.227  24.660 -28.829  1.00  2.56           C  
ATOM   4776  C   PHE   298      12.736  23.319 -29.252  1.00  2.56           C  
ATOM   4777  O   PHE   298      12.149  22.597 -28.449  1.00  2.56           O  
ATOM   4778  CB  PHE   298      14.565  24.522 -28.097  1.00  2.56           C  
ATOM   4779  CG  PHE   298      14.438  23.705 -26.831  1.00  2.56           C  
ATOM   4780  CD1 PHE   298      14.528  22.315 -26.878  1.00  2.56           C  
ATOM   4781  CD2 PHE   298      14.230  24.337 -25.607  1.00  2.56           C  
ATOM   4782  CE1 PHE   298      14.411  21.563 -25.710  1.00  2.56           C  
ATOM   4783  CE2 PHE   298      14.113  23.585 -24.439  1.00  2.56           C  
ATOM   4784  CZ  PHE   298      14.203  22.200 -24.491  1.00  2.56           C  
ATOM   4785  H   PHE   298      11.705  24.738 -27.252  1.00  2.56           H  
ATOM   4786  HA  PHE   298      13.406  25.306 -29.689  1.00  2.56           H  
ATOM   4787  HB2 PHE   298      14.929  25.517 -27.839  1.00  2.56           H  
ATOM   4788  HB3 PHE   298      15.280  24.035 -28.760  1.00  2.56           H  
ATOM   4789  HD1 PHE   298      14.689  21.818 -27.823  1.00  2.56           H  
ATOM   4790  HD2 PHE   298      14.159  25.414 -25.563  1.00  2.56           H  
ATOM   4791  HE1 PHE   298      14.482  20.486 -25.752  1.00  2.56           H  
ATOM   4792  HE2 PHE   298      13.952  24.080 -23.493  1.00  2.56           H  
ATOM   4793  HZ  PHE   298      14.112  21.618 -23.586  1.00  2.56           H  
ATOM   4794  N   THR   299      13.022  23.049 -30.531  1.00  2.44           N  
ATOM   4795  CA  THR   299      12.752  21.787 -31.102  1.00  2.44           C  
ATOM   4796  C   THR   299      13.826  20.864 -30.889  1.00  2.44           C  
ATOM   4797  O   THR   299      14.880  20.991 -31.507  1.00  2.44           O  
ATOM   4798  CB  THR   299      12.482  21.930 -32.612  1.00  2.44           C  
ATOM   4799  OG1 THR   299      11.340  22.753 -32.806  1.00  2.44           O  
ATOM   4800  CG2 THR   299      12.223  20.571 -33.261  1.00  2.44           C  
ATOM   4801  H   THR   299      13.435  23.752 -31.087  1.00  2.44           H  
ATOM   4802  HA  THR   299      11.865  21.390 -30.608  1.00  2.44           H  
ATOM   4803  HB  THR   299      13.363  22.375 -33.075  1.00  2.44           H  
ATOM   4804 HG21 THR   299      11.344  20.114 -32.808  1.00  2.44           H  
ATOM   4805 HG22 THR   299      13.088  19.925 -33.109  1.00  2.44           H  
ATOM   4806 HG23 THR   299      12.053  20.705 -34.329  1.00  2.44           H  
ATOM   4807  HG1 THR   299      11.520  23.601 -32.393  1.00  2.44           H  
ATOM   4808  N   LEU   300      13.696  19.884 -30.049  1.00  2.59           N  
ATOM   4809  CA  LEU   300      14.721  19.133 -29.507  1.00  2.59           C  
ATOM   4810  C   LEU   300      14.730  17.893 -30.292  1.00  2.59           C  
ATOM   4811  O   LEU   300      13.805  17.090 -30.185  1.00  2.59           O  
ATOM   4812  CB  LEU   300      14.523  18.812 -28.023  1.00  2.59           C  
ATOM   4813  CG  LEU   300      15.666  17.974 -27.439  1.00  2.59           C  
ATOM   4814  CD1 LEU   300      15.620  18.010 -25.913  1.00  2.59           C  
ATOM   4815  CD2 LEU   300      15.544  16.521 -27.898  1.00  2.59           C  
ATOM   4816  H   LEU   300      12.763  19.681 -29.797  1.00  2.59           H  
ATOM   4817  HA  LEU   300      15.659  19.687 -29.552  1.00  2.59           H  
ATOM   4818  HB2 LEU   300      13.591  18.258 -27.908  1.00  2.59           H  
ATOM   4819  HB3 LEU   300      14.460  19.749 -27.469  1.00  2.59           H  
ATOM   4820  HG  LEU   300      16.609  18.393 -27.790  1.00  2.59           H  
ATOM   4821 HD11 LEU   300      14.675  17.590 -25.568  1.00  2.59           H  
ATOM   4822 HD12 LEU   300      15.705  19.041 -25.571  1.00  2.59           H  
ATOM   4823 HD13 LEU   300      16.447  17.424 -25.511  1.00  2.59           H  
ATOM   4824 HD21 LEU   300      14.600  16.107 -27.545  1.00  2.59           H  
ATOM   4825 HD22 LEU   300      16.371  15.940 -27.489  1.00  2.59           H  
ATOM   4826 HD23 LEU   300      15.574  16.480 -28.987  1.00  2.59           H  
ATOM   4827  N   ILE   301      15.769  17.655 -31.119  1.00  2.81           N  
ATOM   4828  CA  ILE   301      15.736  16.441 -31.852  1.00  2.81           C  
ATOM   4829  C   ILE   301      16.699  15.353 -31.399  1.00  2.81           C  
ATOM   4830  O   ILE   301      17.904  15.586 -31.328  1.00  2.81           O  
ATOM   4831  CB  ILE   301      15.978  16.781 -33.339  1.00  2.81           C  
ATOM   4832  CG1 ILE   301      14.882  17.719 -33.859  1.00  2.81           C  
ATOM   4833  CG2 ILE   301      15.969  15.506 -34.184  1.00  2.81           C  
ATOM   4834  CD1 ILE   301      15.219  18.265 -35.242  1.00  2.81           C  
ATOM   4835  H   ILE   301      16.534  18.268 -31.235  1.00  2.81           H  
ATOM   4836  HA  ILE   301      14.753  16.004 -31.673  1.00  2.81           H  
ATOM   4837  HB  ILE   301      16.949  17.270 -33.418  1.00  2.81           H  
ATOM   4838 HG12 ILE   301      14.773  18.554 -33.166  1.00  2.81           H  
ATOM   4839 HG13 ILE   301      13.943  17.168 -33.915  1.00  2.81           H  
ATOM   4840 HG21 ILE   301      14.996  15.022 -34.101  1.00  2.81           H  
ATOM   4841 HG22 ILE   301      16.744  14.828 -33.827  1.00  2.81           H  
ATOM   4842 HG23 ILE   301      16.161  15.760 -35.227  1.00  2.81           H  
ATOM   4843 HD11 ILE   301      16.157  18.818 -35.196  1.00  2.81           H  
ATOM   4844 HD12 ILE   301      14.422  18.930 -35.574  1.00  2.81           H  
ATOM   4845 HD13 ILE   301      15.319  17.438 -35.945  1.00  2.81           H  
ATOM   4846  N   SER   302      16.259  14.093 -31.067  1.00  3.49           N  
ATOM   4847  CA  SER   302      17.119  13.126 -30.430  1.00  3.49           C  
ATOM   4848  C   SER   302      17.844  12.245 -31.511  1.00  3.49           C  
ATOM   4849  O   SER   302      17.426  12.220 -32.667  1.00  3.49           O  
ATOM   4850  CB  SER   302      16.320  12.230 -29.481  1.00  3.49           C  
ATOM   4851  OG  SER   302      15.440  11.399 -30.223  1.00  3.49           O  
ATOM   4852  H   SER   302      15.327  13.846 -31.276  1.00  3.49           H  
ATOM   4853  HA  SER   302      17.867  13.667 -29.850  1.00  3.49           H  
ATOM   4854  HB2 SER   302      15.740  12.852 -28.800  1.00  3.49           H  
ATOM   4855  HB3 SER   302      17.007  11.607 -28.908  1.00  3.49           H  
ATOM   4856  HG  SER   302      15.673  10.487 -30.034  1.00  3.49           H  
ATOM   4857  N   SER   303      18.955  11.491 -31.149  1.00  3.57           N  
ATOM   4858  CA  SER   303      19.721  10.740 -32.074  1.00  3.57           C  
ATOM   4859  C   SER   303      18.873   9.638 -32.588  1.00  3.57           C  
ATOM   4860  O   SER   303      18.946   9.302 -33.768  1.00  3.57           O  
ATOM   4861  CB  SER   303      20.987  10.167 -31.434  1.00  3.57           C  
ATOM   4862  OG  SER   303      20.641   9.228 -30.427  1.00  3.57           O  
ATOM   4863  H   SER   303      19.209  11.487 -30.196  1.00  3.57           H  
ATOM   4864  HA  SER   303      20.040  11.397 -32.884  1.00  3.57           H  
ATOM   4865  HB2 SER   303      21.565  10.977 -30.989  1.00  3.57           H  
ATOM   4866  HB3 SER   303      21.585   9.672 -32.199  1.00  3.57           H  
ATOM   4867  HG  SER   303      21.458   8.892 -30.050  1.00  3.57           H  
ATOM   4868  N   THR   304      18.077   9.113 -31.649  1.00  3.76           N  
ATOM   4869  CA  THR   304      17.222   7.972 -31.974  1.00  3.76           C  
ATOM   4870  C   THR   304      15.911   8.074 -31.306  1.00  3.76           C  
ATOM   4871  O   THR   304      15.743   8.887 -30.400  1.00  3.76           O  
ATOM   4872  CB  THR   304      17.906   6.651 -31.577  1.00  3.76           C  
ATOM   4873  OG1 THR   304      18.251   6.701 -30.199  1.00  3.76           O  
ATOM   4874  CG2 THR   304      19.176   6.415 -32.391  1.00  3.76           C  
ATOM   4875  H   THR   304      18.056   9.487 -30.735  1.00  3.76           H  
ATOM   4876  HA  THR   304      17.060   7.982 -33.052  1.00  3.76           H  
ATOM   4877  HB  THR   304      17.210   5.836 -31.774  1.00  3.76           H  
ATOM   4878 HG21 THR   304      19.883   7.224 -32.204  1.00  3.76           H  
ATOM   4879 HG22 THR   304      18.928   6.387 -33.452  1.00  3.76           H  
ATOM   4880 HG23 THR   304      19.624   5.466 -32.098  1.00  3.76           H  
ATOM   4881  HG1 THR   304      18.870   7.425 -30.081  1.00  3.76           H  
ATOM   4882  N   PRO   305      15.048   7.244 -31.774  1.00  4.18           N  
ATOM   4883  CA  PRO   305      13.690   7.076 -31.246  1.00  4.18           C  
ATOM   4884  C   PRO   305      13.945   6.815 -29.687  1.00  4.18           C  
ATOM   4885  O   PRO   305      13.215   7.339 -28.848  1.00  4.18           O  
ATOM   4886  CB  PRO   305      13.067   5.850 -31.917  1.00  4.18           C  
ATOM   4887  CG  PRO   305      13.712   5.768 -33.284  1.00  4.18           C  
ATOM   4888  CD  PRO   305      15.193   6.030 -33.074  1.00  4.18           C  
ATOM   4889  HA  PRO   305      13.019   7.917 -31.419  1.00  4.18           H  
ATOM   4890  HB2 PRO   305      11.988   5.974 -32.011  1.00  4.18           H  
ATOM   4891  HB3 PRO   305      13.280   4.950 -31.340  1.00  4.18           H  
ATOM   4892  HG2 PRO   305      13.286   6.520 -33.948  1.00  4.18           H  
ATOM   4893  HG3 PRO   305      13.561   4.778 -33.713  1.00  4.18           H  
ATOM   4894  HD2 PRO   305      15.728   5.138 -32.748  1.00  4.18           H  
ATOM   4895  HD3 PRO   305      15.671   6.435 -33.966  1.00  4.18           H  
ATOM   4896  N   GLN   306      15.012   5.989 -29.275  1.00  3.68           N  
ATOM   4897  CA  GLN   306      15.282   5.696 -27.854  1.00  3.68           C  
ATOM   4898  C   GLN   306      15.593   6.909 -27.040  1.00  3.68           C  
ATOM   4899  O   GLN   306      15.101   7.044 -25.921  1.00  3.68           O  
ATOM   4900  CB  GLN   306      16.433   4.692 -27.763  1.00  3.68           C  
ATOM   4901  CG  GLN   306      16.729   4.306 -26.313  1.00  3.68           C  
ATOM   4902  CD  GLN   306      17.886   3.315 -26.235  1.00  3.68           C  
ATOM   4903  OE1 GLN   306      17.951   2.527 -25.183  1.00  3.68           O  
ATOM   4904  NE2 GLN   306      18.725   3.257 -27.123  1.00  3.68           N  
ATOM   4905  H   GLN   306      15.598   5.599 -29.967  1.00  3.68           H  
ATOM   4906  HA  GLN   306      14.367   5.279 -27.432  1.00  3.68           H  
ATOM   4907  HB2 GLN   306      17.327   5.138 -28.200  1.00  3.68           H  
ATOM   4908  HB3 GLN   306      16.165   3.795 -28.320  1.00  3.68           H  
ATOM   4909  HG2 GLN   306      15.840   3.851 -25.877  1.00  3.68           H  
ATOM   4910  HG3 GLN   306      16.990   5.203 -25.752  1.00  3.68           H  
ATOM   4911 HE21 GLN   306      19.485   2.596 -27.057  1.00  3.68           H  
ATOM   4912 HE22 GLN   306      18.657   3.871 -27.922  1.00  3.68           H  
ATOM   4913  N   GLU   307      16.396   7.860 -27.508  1.00  3.32           N  
ATOM   4914  CA  GLU   307      16.758   9.074 -26.859  1.00  3.32           C  
ATOM   4915  C   GLU   307      15.629   9.928 -26.708  1.00  3.32           C  
ATOM   4916  O   GLU   307      15.504  10.611 -25.694  1.00  3.32           O  
ATOM   4917  CB  GLU   307      17.859   9.792 -27.645  1.00  3.32           C  
ATOM   4918  CG  GLU   307      19.164   8.995 -27.636  1.00  3.32           C  
ATOM   4919  CD  GLU   307      19.717   8.867 -26.221  1.00  3.32           C  
ATOM   4920  OE1 GLU   307      20.517   7.957 -25.990  1.00  3.32           O  
ATOM   4921  OE2 GLU   307      19.335   9.685 -25.376  1.00  3.32           O1-
ATOM   4922  H   GLU   307      16.757   7.667 -28.405  1.00  3.32           H
[truncated: 24,576 more chars]
